# Supplementary material for: Leishmania amazonensis Subverts the Transcription Factor Landscape in Dendritic Cells to Avoid Inflammasome Activation and Stall Maturation
Source: Front Immunol. 2020 Jun 9;11:1098. doi: 10.3389/fimmu.2020.01098 (PMC7295916; doi:10.3389/fimmu.2020.01098)
Supplement: Supplementary Table 1 — List of transcription factors and co-regulators. Gene symbols are listed with their Ensembl reference and short description. [file Table_1.XLSX]

## Sheet: TF-cumul
Gene Symbol	Ensembl	description
Aatf	ENSMUSG00000018697	apoptosis antagonizing transcription factor [Source:MGI Symbol
Abt1	ENSMUSG00000036376	activator of basal transcription 1 [Source:MGI Symbol
Abtb1	ENSMUSG00000030083	ankyrin repeat and BTB (POZ) domain containing 1 [Source:MGI Symbol
Acap3	ENSMUSG00000029033	ArfGAP with coiled-coil, ankyrin repeat and PH domains 3
Acyp2	ENSMUSG00000060923	acylphosphatase 2, muscle type [Source:MGI Symbol
Adnp	ENSMUSG00000051149	activity-dependent neuroprotective protein [Source:MGI Symbol
Adnp2	ENSMUSG00000053950	ADNP homeobox 2 [Source:MGI Symbol
Aebp1	ENSMUSG00000020473	AE binding protein 1 [Source:MGI Symbol
Aebp2	ENSMUSG00000030232	AE binding protein 2 [Source:MGI Symbol
Afdn	ENSMUSG00000068036	afadin, adherens junction formation factor
Aff1	ENSMUSG00000029313	AF4/FMR2 family, member 1 [Source:MGI Symbol
Aff2	ENSMUSG00000031189	AF4/FMR2 family, member 2 [Source:MGI Symbol
Aff3	ENSMUSG00000037138	AF4/FMR2 family, member 3 [Source:MGI Symbol
Aff4	ENSMUSG00000049470	AF4/FMR2 family, member 4 [Source:MGI Symbol
Agap3	ENSMUSG00000023353	ArfGAP with GTPase domain, ankyrin repeat and PH domain 3
Ahctf1	ENSMUSG00000026491	AT hook containing transcription factor 1 [Source:MGI Symbol
Ahr	ENSMUSG00000019256	aryl-hydrocarbon receptor [Source:MGI Symbol
Ahrr	ENSMUSG00000021575	aryl-hydrocarbon receptor repressor [Source:MGI Symbol
Aim2	ENSMUSG00000037860	absent in melanoma 2 [Source:MGI Symbol
Aip	ENSMUSG00000024847	aryl-hydrocarbon receptor-interacting protein [Source:MGI Symbol
Aire	ENSMUSG00000000731	autoimmune regulator (autoimmune polyendocrinopathy candidiasis ectodermal dystrophy) [Source:MGI Symbol
Akna	ENSMUSG00000039158	AT-hook transcription factor [Source:MGI Symbol
Alx1	ENSMUSG00000036602	ALX homeobox 1 [Source:MGI Symbol
Alx3	ENSMUSG00000014603	aristaless-like homeobox 3 [Source:MGI Symbol
Alx4	ENSMUSG00000040310	aristaless-like homeobox 4 [Source:MGI Symbol
Ank1	ENSMUSG00000031543	ankyrin 1, erythroid [Source:MGI Symbol
Ank2	ENSMUSG00000032826	ankyrin 2, brain [Source:MGI Symbol
Ankef1	ENSMUSG00000074771	ankyrin repeat and EF-hand domain containing 1
Ankfy1	ENSMUSG00000020790	ankyrin repeat and FYVE domain containing 1 [Source:MGI Symbol
Ankhd1	ENSMUSG00000024483	ankyrin repeat and KH domain containing 1 [Source:MGI Symbol
Ankra2	ENSMUSG00000021661	ankyrin repeat, family A (RFXANK-like), 2 [Source:MGI Symbol
Ankrd1	ENSMUSG00000024803	ankyrin repeat domain 1 (cardiac muscle) [Source:MGI Symbol
Ankrd10	ENSMUSG00000031508	ankyrin repeat domain 10 [Source:MGI Symbol
Ankrd2	ENSMUSG00000025172	ankyrin repeat domain 2 (stretch responsive muscle) [Source:MGI Symbol
Ankrd49	ENSMUSG00000031931	ankyrin repeat domain 49
Ankrd6	ENSMUSG00000040183	ankyrin repeat domain 6 [Source:MGI Symbol
Ankzf1	ENSMUSG00000026199	ankyrin repeat and zinc finger domain containing 1 [Source:MGI Symbol
Ap5z1	ENSMUSG00000039623	adaptor-related protein complex 5, zeta 1 subunit [Source:MGI Symbol
Apba1	ENSMUSG00000024897	amyloid beta (A4) precursor protein binding, family A, member 1
Ar	ENSMUSG00000046532	androgen receptor [Source:MGI Symbol
Arhgap17	ENSMUSG00000030766	Rho GTPase activating protein 17 [Source:MGI Symbol
Arhgap35	ENSMUSG00000058230	Rho GTPase activating protein 35 [Source:MGI Symbol
Arhgef2	ENSMUSG00000028059	rho/rac guanine nucleotide exchange factor (GEF) 2 [Source:MGI Symbol
Arid1a	ENSMUSG00000007880	AT rich interactive domain 1A (SWI-like) [Source:MGI Symbol
Arid1b	ENSMUSG00000069729	AT rich interactive domain 1B (SWI-like) [Source:MGI Symbol
Arid2	ENSMUSG00000033237	AT rich interactive domain 2 (ARID, RFX-like) [Source:MGI Symbol
Arid3a	ENSMUSG00000019564	AT rich interactive domain 3A (BRIGHT-like) [Source:MGI Symbol
Arid3b	ENSMUSG00000004661	AT rich interactive domain 3B (BRIGHT-like) [Source:MGI Symbol
Arid3c	ENSMUSG00000066224	AT rich interactive domain 3C (BRIGHT-like) [Source:MGI Symbol
Arid4a	ENSMUSG00000048118	AT rich interactive domain 4A (RBP1-like) [Source:MGI Symbol
Arid4b	ENSMUSG00000039219	AT rich interactive domain 4B (RBP1-like) [Source:MGI Symbol
Arid5a	ENSMUSG00000037447	AT rich interactive domain 5A (MRF1-like) [Source:MGI Symbol
Arid5b	ENSMUSG00000019947	AT rich interactive domain 5B (MRF1-like) [Source:MGI Symbol
Arl14ep	ENSMUSG00000027122	ADP-ribosylation factor-like 14 effector protein [Source:MGI Symbol
Arl14epl	ENSMUSG00000073568	ADP-ribosylation factor-like 14 effector protein-like [Source:MGI Symbol
Arnt	ENSMUSG00000015522	aryl hydrocarbon receptor nuclear translocator [Source:MGI Symbol
Arnt2	ENSMUSG00000015709	aryl hydrocarbon receptor nuclear translocator 2 [Source:MGI Symbol
Arntl	ENSMUSG00000055116	aryl hydrocarbon receptor nuclear translocator-like [Source:MGI Symbol
Arntl2	ENSMUSG00000040187	aryl hydrocarbon receptor nuclear translocator-like 2 [Source:MGI Symbol
Arx	ENSMUSG00000035277	aristaless related homeobox [Source:MGI Symbol
Asap1	ENSMUSG00000022377	ArfGAP with SH3 domain, ankyrin repeat and PH domain1
Asb1	ENSMUSG00000026311	ankyrin repeat and SOCS box-containing 1 [Source:MGI Symbol
Asb10	ENSMUSG00000038204	ankyrin repeat and SOCS box-containing 10 [Source:MGI Symbol
Asb11	ENSMUSG00000031382	ankyrin repeat and SOCS box-containing 11 [Source:MGI Symbol
Asb12	ENSMUSG00000031204	ankyrin repeat and SOCS box-containing 12 [Source:MGI Symbol
Asb15	ENSMUSG00000029685	ankyrin repeat and SOCS box-containing 15 [Source:MGI Symbol
Asb2	ENSMUSG00000021200	ankyrin repeat and SOCS box-containing 2 [Source:MGI Symbol
Asb3	ENSMUSG00000020305	ankyrin repeat and SOCS box-containing 3 [Source:MGI Symbol
Asb4	ENSMUSG00000042607	ankyrin repeat and SOCS box-containing 4 [Source:MGI Symbol
Asb5	ENSMUSG00000031519	ankyrin repeat and SOCs box-containing 5 [Source:MGI Symbol
Asb6	ENSMUSG00000039483	ankyrin repeat and SOCS box-containing 6 [Source:MGI Symbol
Asb8	ENSMUSG00000048175	ankyrin repeat and SOCS box-containing 8 [Source:MGI Symbol
Asb9	ENSMUSG00000031384	ankyrin repeat and SOCS box-containing 9 [Source:MGI Symbol
Ascl1	ENSMUSG00000020052	achaete-scute family bHLH transcription factor 1 [Source:MGI Symbol
Ascl2	ENSMUSG00000009248	achaete-scute family bHLH transcription factor 2 [Source:MGI Symbol
Ascl3	ENSMUSG00000035951	achaete-scute family bHLH transcription factor 3 [Source:MGI Symbol
Ascl4	ENSMUSG00000085111	achaete-scute family bHLH transcription factor 4 [Source:MGI Symbol
Ascl5	ENSMUSG00000097918	achaete-scute family bHLH transcription factor 5 [Source:MGI Symbol
Ash1l	ENSMUSG00000028053	ASH1 like histone lysine methyltransferase [Source:MGI Symbol
Ash2l	ENSMUSG00000031575	ASH2 like histone lysine methyltransferase complex subunit [Source:MGI Symbol
Asxl1	ENSMUSG00000042548	additional sex combs like 1 [Source:MGI Symbol
Asz1	ENSMUSG00000010796	ankyrin repeat, SAM and basic leucine zipper domain containing 1
Atf1	ENSMUSG00000023027	activating transcription factor 1 [Source:MGI Symbol
Atf2	ENSMUSG00000027104	activating transcription factor 2 [Source:MGI Symbol
Atf3	ENSMUSG00000026628	activating transcription factor 3 [Source:MGI Symbol
Atf4	ENSMUSG00000042406	activating transcription factor 4 [Source:MGI Symbol
Atf5	ENSMUSG00000038539	activating transcription factor 5 [Source:MGI Symbol
Atf6	ENSMUSG00000026663	activating transcription factor 6 [Source:MGI Symbol
Atf6b	ENSMUSG00000015461	activating transcription factor 6 beta [Source:MGI Symbol
Atf7	ENSMUSG00000099083	activating transcription factor 7 [Source:MGI Symbol
Atf7ip	ENSMUSG00000030213	activating transcription factor 7 interacting protein [Source:MGI Symbol
Atm	ENSMUSG00000034218	ataxia telangiectasia mutated [Source:MGI Symbol
Atmin	ENSMUSG00000047388	ATM interactor [Source:MGI Symbol
Atoh1	ENSMUSG00000073043	atonal bHLH transcription factor 1 [Source:MGI Symbol
Atoh7	ENSMUSG00000036816	atonal bHLH transcription factor 7 [Source:MGI Symbol
Atoh8	ENSMUSG00000037621	atonal bHLH transcription factor 8 [Source:MGI Symbol
Atrx	ENSMUSG00000031229	ATRX, chromatin remodeler [Source:MGI Symbol
Atxn3	ENSMUSG00000021189	ataxin 3
Atxn7	ENSMUSG00000021738	ataxin 7 [Source:MGI Symbol
Atxn7l3	ENSMUSG00000059995	ataxin 7-like 3 [Source:MGI Symbol
B3gat3	ENSMUSG00000071649	beta-1,3-glucuronyltransferase 3 (glucuronosyltransferase I) [Source:MGI Symbol
Bach1	ENSMUSG00000025612	BTB and CNC homology 1, basic leucine zipper transcription factor 1 [Source:MGI Symbol
Bach2	ENSMUSG00000040270	BTB and CNC homology, basic leucine zipper transcription factor 2 [Source:MGI Symbol
Bard1	ENSMUSG00000026196	BRCA1 associated RING domain 1 [Source:MGI Symbol
Barhl1	ENSMUSG00000026805	BarH like homeobox 1 [Source:MGI Symbol
Barhl2	ENSMUSG00000034384	BarH like homeobox 2 [Source:MGI Symbol
Barx1	ENSMUSG00000021381	BarH-like homeobox 1 [Source:MGI Symbol
Barx2	ENSMUSG00000032033	BarH-like homeobox 2 [Source:MGI Symbol
Basp1	ENSMUSG00000045763	brain abundant, membrane attached signal protein 1 [Source:MGI Symbol
Batf	ENSMUSG00000034266	basic leucine zipper transcription factor, ATF-like [Source:MGI Symbol
Batf2	ENSMUSG00000039699	basic leucine zipper transcription factor, ATF-like 2 [Source:MGI Symbol
Batf3	ENSMUSG00000026630	basic leucine zipper transcription factor, ATF-like 3 [Source:MGI Symbol
Baz1a	ENSMUSG00000035021	bromodomain adjacent to zinc finger domain 1A [Source:MGI Symbol
Baz1b	ENSMUSG00000002748	bromodomain adjacent to zinc finger domain, 1B [Source:MGI Symbol
Baz2a	ENSMUSG00000040054	bromodomain adjacent to zinc finger domain, 2A [Source:MGI Symbol
Baz2b	ENSMUSG00000026987	bromodomain adjacent to zinc finger domain, 2B [Source:MGI Symbol
Bbx	ENSMUSG00000022641	bobby sox HMG box containing [Source:MGI Symbol
Bcl11a	ENSMUSG00000000861	B cell CLL/lymphoma 11A (zinc finger protein) [Source:MGI Symbol
Bcl11b	ENSMUSG00000048251	B cell leukemia/lymphoma 11B [Source:MGI Symbol
Bcl3	ENSMUSG00000053175	B cell leukemia/lymphoma 3 [Source:MGI Symbol
Bcl6	ENSMUSG00000022508	B cell leukemia/lymphoma 6 [Source:MGI Symbol
Bcl6b	ENSMUSG00000000317	B cell CLL/lymphoma 6, member B [Source:MGI Symbol
Bclaf1	ENSMUSG00000037608	BCL2-associated transcription factor 1 [Source:MGI Symbol
Bcor	ENSMUSG00000040363	BCL6 interacting corepressor [Source:MGI Symbol
Bdp1	ENSMUSG00000049658	B double prime 1, subunit of RNA polymerase III transcription initiation factor IIIB [Source:MGI Symbol
Bhlha15	ENSMUSG00000052271	basic helix-loop-helix family, member a15 [Source:MGI Symbol
Bhlha9	ENSMUSG00000044243	basic helix-loop-helix family, member a9 [Source:MGI Symbol
Bhlhb9	ENSMUSG00000072964	basic helix-loop-helix domain containing, class B9 [Source:MGI Symbol
Bhlhe22	ENSMUSG00000025128	basic helix-loop-helix family, member e22 [Source:MGI Symbol
Bhlhe23	ENSMUSG00000045493	basic helix-loop-helix family, member e23 [Source:MGI Symbol
Bhlhe40	ENSMUSG00000030103	basic helix-loop-helix family, member e40 [Source:MGI Symbol
Bhlhe41	ENSMUSG00000030256	basic helix-loop-helix family, member e41 [Source:MGI Symbol
Blzf1	ENSMUSG00000026577	basic leucine zipper nuclear factor 1 [Source:MGI Symbol
Bmi1	ENSMUSG00000026739	Bmi1 polycomb ring finger oncogene [Source:MGI Symbol
Bmp2	ENSMUSG00000027358	bone morphogenetic protein 2 [Source:MGI Symbol
Bmyc	ENSMUSG00000049086	brain expressed myelocytomatosis oncogene [Source:MGI Symbol
Bnc1	ENSMUSG00000025105	basonuclin 1 [Source:MGI Symbol
Bnc2	ENSMUSG00000028487	basonuclin 2 [Source:MGI Symbol
Bod1l	ENSMUSG00000061755	biorientation of chromosomes in cell division 1-like [Source:MGI Symbol
Bola1	ENSMUSG00000015943	bolA-like 1 (E. coli) [Source:MGI Symbol
Bola2	ENSMUSG00000047721	bolA-like 2 (E. coli) [Source:MGI Symbol
Bola3	ENSMUSG00000045160	bolA-like 3 (E. coli) [Source:MGI Symbol
Borcs8	ENSMUSG00000002345	BLOC-1 related complex subunit 8 [Source:MGI Symbol
Bpnt1	ENSMUSG00000026617	bisphosphate 3'-nucleotidase 1 [Source:MGI Symbol
Bptf	ENSMUSG00000040481	bromodomain PHD finger transcription factor [Source:MGI Symbol
Brca1	ENSMUSG00000017146	breast cancer 1, early onset [Source:MGI Symbol
Brd8	ENSMUSG00000003778	bromodomain containing 8 [Source:MGI Symbol
Brdt	ENSMUSG00000029279	bromodomain, testis-specific [Source:MGI Symbol
Brf1	ENSMUSG00000011158	BRF1, RNA polymerase III transcription initiation factor 90 kDa subunit [Source:MGI Symbol
Brpf1	ENSMUSG00000001632	bromodomain and PHD finger containing, 1 [Source:MGI Symbol
Brwd1	ENSMUSG00000022914	bromodomain and WD repeat domain containing 1
Bsx	ENSMUSG00000054360	brain specific homeobox [Source:MGI Symbol
Btbd11	ENSMUSG00000020042	BTB (POZ) domain containing 11 [Source:MGI Symbol
Btf3	ENSMUSG00000021660	basic transcription factor 3 [Source:MGI Symbol
Bub1b	ENSMUSG00000040084	BUB1B, mitotic checkpoint serine/threonine kinase
C1d	ENSMUSG00000000581	C1D nuclear receptor co-repressor [Source:MGI Symbol
Camk4	ENSMUSG00000038128	calcium/calmodulin-dependent protein kinase IV [Source:MGI Symbol
Camta1	ENSMUSG00000014592	calmodulin binding transcription activator 1 [Source:MGI Symbol
Camta2	ENSMUSG00000040712	calmodulin binding transcription activator 2 [Source:MGI Symbol
Capn15	ENSMUSG00000037326	calpain 15
Carf	ENSMUSG00000026017	calcium response factor [Source:MGI Symbol
Carhsp1	ENSMUSG00000008393	calcium regulated heat stable protein 1 [Source:MGI Symbol
Carm1	ENSMUSG00000032185	coactivator-associated arginine methyltransferase 1 [Source:MGI Symbol
Caskin1	ENSMUSG00000033597	CASK interacting protein 1 [Source:MGI Symbol
Casz1	ENSMUSG00000028977	castor zinc finger 1 [Source:MGI Symbol
Cbfa2t2	ENSMUSG00000038533	CBFA2/RUNX1 translocation partner 2 [Source:MGI Symbol
Cbfa2t3	ENSMUSG00000006362	CBFA2/RUNX1 translocation partner 3 [Source:MGI Symbol
Cbfb	ENSMUSG00000031885	core binding factor beta [Source:MGI Symbol
Cbx2	ENSMUSG00000025577	chromobox 2 [Source:MGI Symbol
Cbx3	ENSMUSG00000029836	chromobox 3 [Source:MGI Symbol
Cbx4	ENSMUSG00000039989	chromobox 4 [Source:MGI Symbol
Cbx8	ENSMUSG00000025578	chromobox 8 [Source:MGI Symbol
Ccdc85b	ENSMUSG00000095098	coiled-coil domain containing 85B [Source:MGI Symbol
Ccnc	ENSMUSG00000028252	cyclin C [Source:MGI Symbol
Ccnh	ENSMUSG00000021548	cyclin H [Source:MGI Symbol
Ccnk	ENSMUSG00000021258	cyclin K [Source:MGI Symbol
Ccnt1	ENSMUSG00000011960	cyclin T1 [Source:MGI Symbol
Ccnt2	ENSMUSG00000026349	cyclin T2 [Source:MGI Symbol
Cdc5l	ENSMUSG00000023932	cell division cycle 5-like (S. pombe) [Source:MGI Symbol
Cdca7	ENSMUSG00000055612	cell division cycle associated 7 [Source:MGI Symbol
Cdca7l	ENSMUSG00000021175	cell division cycle associated 7 like [Source:MGI Symbol
Cdk2	ENSMUSG00000025358	cyclin-dependent kinase 2 [Source:MGI Symbol
Cdk4	ENSMUSG00000006728	cyclin-dependent kinase 4 [Source:MGI Symbol
Cdk7	ENSMUSG00000069089	cyclin-dependent kinase 7 [Source:MGI Symbol
Cdk9	ENSMUSG00000009555	cyclin-dependent kinase 9 (CDC2-related kinase) [Source:MGI Symbol
Cdkn2a	ENSMUSG00000044303	cyclin dependent kinase inhibitor 2A [Source:MGI Symbol
Cdkn2b	ENSMUSG00000073802	cyclin dependent kinase inhibitor 2B [Source:MGI Symbol
Cdkn2c	ENSMUSG00000028551	cyclin dependent kinase inhibitor 2C [Source:MGI Symbol
Cdkn2d	ENSMUSG00000096472	cyclin dependent kinase inhibitor 2D [Source:MGI Symbol
Cdx1	ENSMUSG00000024619	caudal type homeobox 1 [Source:MGI Symbol
Cdx2	ENSMUSG00000029646	caudal type homeobox 2 [Source:MGI Symbol
Cdx4	ENSMUSG00000031326	caudal type homeobox 4 [Source:MGI Symbol
Cebpa	ENSMUSG00000034957	CCAAT/enhancer binding protein (C/EBP), alpha [Source:MGI Symbol
Cebpb	ENSMUSG00000056501	CCAAT/enhancer binding protein (C/EBP), beta [Source:MGI Symbol
Cebpd	ENSMUSG00000071637	CCAAT/enhancer binding protein (C/EBP), delta [Source:MGI Symbol
Cebpe	ENSMUSG00000052435	CCAAT/enhancer binding protein (C/EBP), epsilon [Source:MGI Symbol
Cebpg	ENSMUSG00000056216	CCAAT/enhancer binding protein (C/EBP), gamma [Source:MGI Symbol
Cebpz	ENSMUSG00000024081	CCAAT/enhancer binding protein zeta [Source:MGI Symbol
Cecr2	ENSMUSG00000071226	CECR2, histone acetyl-lysine reader [Source:MGI Symbol
Cemip	ENSMUSG00000052353	cell migration inducing protein, hyaluronan binding [Source:MGI Symbol
Cemip2	ENSMUSG00000024754	cell migration inducing hyaluronidase 2 [Source:MGI Symbol
Cenpt	ENSMUSG00000036672	centromere protein T [Source:MGI Symbol
Cers2	ENSMUSG00000015714	ceramide synthase 2 [Source:MGI Symbol
Cers3	ENSMUSG00000030510	ceramide synthase 3 [Source:MGI Symbol
Cers4	ENSMUSG00000008206	ceramide synthase 4 [Source:MGI Symbol
Cers5	ENSMUSG00000023021	ceramide synthase 5 [Source:MGI Symbol
Cers6	ENSMUSG00000027035	ceramide synthase 6 [Source:MGI Symbol
Champ1	ENSMUSG00000047710	chromosome alignment maintaining phosphoprotein 1 [Source:MGI Symbol
Chd4	ENSMUSG00000063870	chromodomain helicase DNA binding protein 4 [Source:MGI Symbol
Chgb	ENSMUSG00000027350	chromogranin B [Source:MGI Symbol
Cic	ENSMUSG00000005442	capicua transcriptional repressor [Source:MGI Symbol
Ciita	ENSMUSG00000022504	class II transactivator
Cited1	ENSMUSG00000051159	Cbp/p300-interacting transactivator with Glu/Asp-rich carboxy-terminal domain 1 [Source:MGI Symbol
Cited2	ENSMUSG00000039910	Cbp/p300-interacting transactivator, with Glu/Asp-rich carboxy-terminal domain, 2 [Source:MGI Symbol
Cited4	ENSMUSG00000070803	Cbp/p300-interacting transactivator, with Glu/Asp-rich carboxy-terminal domain, 4 [Source:MGI Symbol
Ciz1	ENSMUSG00000039205	CDKN1A interacting zinc finger protein 1 [Source:MGI Symbol
Clip2	ENSMUSG00000063146	CAP-GLY domain containing linker protein 2
Clock	ENSMUSG00000029238	circadian locomotor output cycles kaput [Source:MGI Symbol
Clp1	ENSMUSG00000027079	CLP1, cleavage and polyadenylation factor I subunit [Source:MGI Symbol
Clpb	ENSMUSG00000001829	ClpB caseinolytic peptidase B
Cnbp	ENSMUSG00000030057	cellular nucleic acid binding protein
Cnot1	ENSMUSG00000036550	CCR4-NOT transcription complex, subunit 1 [Source:MGI Symbol
Cnot4	ENSMUSG00000038784	CCR4-NOT transcription complex, subunit 4 [Source:MGI Symbol
Cnot7	ENSMUSG00000031601	CCR4-NOT transcription complex, subunit 7 [Source:MGI Symbol
Cnot8	ENSMUSG00000020515	CCR4-NOT transcription complex, subunit 8 [Source:MGI Symbol
Cops2	ENSMUSG00000027206	COP9 signalosome subunit 2 [Source:MGI Symbol
Cops5	ENSMUSG00000025917	COP9 signalosome subunit 5 [Source:MGI Symbol
Cphx1	ENSMUSG00000095975	cytoplasmic polyadenylated homeobox 1 [Source:MGI Symbol
Cpxcr1	ENSMUSG00000072995	CPX chromosome region, candidate 1 [Source:MGI Symbol
Cramp1l	ENSMUSG00000038002	cramped chromatin regulator homolog 1 [Source:MGI Symbol
Creb1	ENSMUSG00000025958	cAMP responsive element binding protein 1 [Source:MGI Symbol
Creb3	ENSMUSG00000028466	cAMP responsive element binding protein 3 [Source:MGI Symbol
Creb3l1	ENSMUSG00000027230	cAMP responsive element binding protein 3-like 1 [Source:MGI Symbol
Creb3l2	ENSMUSG00000038648	cAMP responsive element binding protein 3-like 2 [Source:MGI Symbol
Creb3l3	ENSMUSG00000035041	cAMP responsive element binding protein 3-like 3 [Source:MGI Symbol
Creb3l4	ENSMUSG00000027938	cAMP responsive element binding protein 3-like 4 [Source:MGI Symbol
Creb5	ENSMUSG00000053007	cAMP responsive element binding protein 5 [Source:MGI Symbol
Crebbp	ENSMUSG00000022521	CREB binding protein [Source:MGI Symbol
Crebl2	ENSMUSG00000032652	cAMP responsive element binding protein-like 2 [Source:MGI Symbol
Crebrf	ENSMUSG00000048249	CREB3 regulatory factor [Source:MGI Symbol
Crebzf	ENSMUSG00000051451	CREB/ATF bZIP transcription factor [Source:MGI Symbol
Creg1	ENSMUSG00000040713	cellular repressor of E1A-stimulated genes 1
Crem	ENSMUSG00000063889	cAMP responsive element modulator [Source:MGI Symbol
Crx	ENSMUSG00000041578	cone-rod homeobox [Source:MGI Symbol
Crxos	ENSMUSG00000074365	cone-rod homeobox, opposite strand [Source:MGI Symbol
Csde1	ENSMUSG00000068823	cold shock domain containing E1, RNA binding [Source:MGI Symbol
Csrnp1	ENSMUSG00000032515	cysteine-serine-rich nuclear protein 1 [Source:MGI Symbol
Csrnp2	ENSMUSG00000044636	cysteine-serine-rich nuclear protein 2 [Source:MGI Symbol
Csrnp3	ENSMUSG00000044647	cysteine-serine-rich nuclear protein 3 [Source:MGI Symbol
Ctbp2	ENSMUSG00000030970	C-terminal binding protein 2 [Source:MGI Symbol
Ctcf	ENSMUSG00000005698	CCCTC-binding factor [Source:MGI Symbol
Ctcfl	ENSMUSG00000070495	CCCTC-binding factor (zinc finger protein)-like [Source:MGI Symbol
Ctnnb1	ENSMUSG00000006932	catenin (cadherin associated protein), beta 1
Ctnnbl1	ENSMUSG00000027649	catenin, beta like 1 [Source:MGI Symbol
Cux1	ENSMUSG00000029705	cut-like homeobox 1 [Source:MGI Symbol
Cux2	ENSMUSG00000042589	cut-like homeobox 2 [Source:MGI Symbol
Cxxc1	ENSMUSG00000024560	CXXC finger 1 (PHD domain) [Source:MGI Symbol
Dach1	ENSMUSG00000055639	dachshund family transcription factor 1 [Source:MGI Symbol
Dach2	ENSMUSG00000025592	dachshund family transcription factor 2 [Source:MGI Symbol
Daxx	ENSMUSG00000002307	Fas death domain-associated protein [Source:MGI Symbol
Dazap2	ENSMUSG00000000346	DAZ associated protein 2 [Source:MGI Symbol
Dbp	ENSMUSG00000059824	D site albumin promoter binding protein [Source:MGI Symbol
Dbx1	ENSMUSG00000030507	developing brain homeobox 1 [Source:MGI Symbol
Dbx2	ENSMUSG00000045608	developing brain homeobox 2 [Source:MGI Symbol
Dcp1a	ENSMUSG00000021962	decapping mRNA 1A
Ddb2	ENSMUSG00000002109	damage specific DNA binding protein 2 [Source:MGI Symbol
Ddit3	ENSMUSG00000025408	DNA-damage inducible transcript 3 [Source:MGI Symbol
Ddx20	ENSMUSG00000027905	DEAD (Asp-Glu-Ala-Asp) box polypeptide 20 [Source:MGI Symbol
Ddx54	ENSMUSG00000029599	DEAD (Asp-Glu-Ala-Asp) box polypeptide 54 [Source:MGI Symbol
Ddx58	ENSMUSG00000040296	DEAD (Asp-Glu-Ala-Asp) box polypeptide 58 [Source:MGI Symbol
Deaf1	ENSMUSG00000058886	DEAF1, transcription factor [Source:MGI Symbol
Dedd	ENSMUSG00000013973	death effector domain-containing [Source:MGI Symbol
Dedd2	ENSMUSG00000054499	death effector domain-containing DNA binding protein 2 [Source:MGI Symbol
Dek	ENSMUSG00000021377	DEK oncogene (DNA binding) [Source:MGI Symbol
Dido1	ENSMUSG00000038914	death inducer-obliterator 1 [Source:MGI Symbol
Dlx1	ENSMUSG00000041911	distal-less homeobox 1 [Source:MGI Symbol
Dlx2	ENSMUSG00000023391	distal-less homeobox 2 [Source:MGI Symbol
Dlx3	ENSMUSG00000001510	distal-less homeobox 3 [Source:MGI Symbol
Dlx4	ENSMUSG00000020871	distal-less homeobox 4 [Source:MGI Symbol
Dlx5	ENSMUSG00000029755	distal-less homeobox 5 [Source:MGI Symbol
Dlx6	ENSMUSG00000029754	distal-less homeobox 6 [Source:MGI Symbol
Dmap1	ENSMUSG00000009640	DNA methyltransferase 1-associated protein 1 [Source:MGI Symbol
Dmbx1	ENSMUSG00000028707	diencephalon/mesencephalon homeobox 1 [Source:MGI Symbol
Dmrt1	ENSMUSG00000024837	doublesex and mab-3 related transcription factor 1 [Source:MGI Symbol
Dmrt2	ENSMUSG00000048138	doublesex and mab-3 related transcription factor 2 [Source:MGI Symbol
Dmrt3	ENSMUSG00000042372	doublesex and mab-3 related transcription factor 3 [Source:MGI Symbol
Dmrta1	ENSMUSG00000043753	doublesex and mab-3 related transcription factor like family A1 [Source:MGI Symbol
Dmrta2	ENSMUSG00000047143	doublesex and mab-3 related transcription factor like family A2 [Source:MGI Symbol
Dmrtb1	ENSMUSG00000028610	DMRT-like family B with proline-rich C-terminal, 1 [Source:MGI Symbol
Dmrtc1a	ENSMUSG00000031323	DMRT-like family C1a [Source:MGI Symbol
Dmrtc1b	ENSMUSG00000073027	DMRT-like family C1b [Source:MGI Symbol
Dmrtc1c1	ENSMUSG00000067562	DMRT-like family C1c1
Dmrtc1c2	ENSMUSG00000067561	DMRT-like family C1c2 [Source:MGI Symbol
Dmrtc2	ENSMUSG00000011349	doublesex and mab-3 related transcription factor like family C2 [Source:MGI Symbol
Dmtf1	ENSMUSG00000042508	cyclin D binding myb-like transcription factor 1 [Source:MGI Symbol
Dnajc1	ENSMUSG00000026740	DnaJ heat shock protein family (Hsp40) member C1 [Source:MGI Symbol
Dnajc2	ENSMUSG00000029014	DnaJ heat shock protein family (Hsp40) member C2 [Source:MGI Symbol
Dnajc21	ENSMUSG00000044224	DnaJ heat shock protein family (Hsp40) member C21 [Source:MGI Symbol
Dnmt1	ENSMUSG00000004099	DNA methyltransferase (cytosine-5) 1 [Source:MGI Symbol
Dnmt3a	ENSMUSG00000020661	DNA methyltransferase 3A [Source:MGI Symbol
Dnmt3b	ENSMUSG00000027478	DNA methyltransferase 3B [Source:MGI Symbol
Dnmt3l	ENSMUSG00000000730	DNA (cytosine-5-)-methyltransferase 3-like [Source:MGI Symbol
Dot1l	ENSMUSG00000061589	DOT1-like, histone H3 methyltransferase (S. cerevisiae) [Source:MGI Symbol
Dpf1	ENSMUSG00000030584	D4, zinc and double PHD fingers family 1 [Source:MGI Symbol
Dpf2	ENSMUSG00000024826	D4, zinc and double PHD fingers family 2 [Source:MGI Symbol
Dpf3	ENSMUSG00000021221	D4, zinc and double PHD fingers, family 3 [Source:MGI Symbol
Dr1	ENSMUSG00000029265	down-regulator of transcription 1 [Source:MGI Symbol
Drap1	ENSMUSG00000024914	Dr1 associated protein 1 (negative cofactor 2 alpha) [Source:MGI Symbol
Drg1	ENSMUSG00000020457	developmentally regulated GTP binding protein 1 [Source:MGI Symbol
Duxbl1	ENSMUSG00000048502	double homeobox B-like 1 [Source:MGI Symbol
E2f1	ENSMUSG00000027490	E2F transcription factor 1 [Source:MGI Symbol
E2f2	ENSMUSG00000018983	E2F transcription factor 2 [Source:MGI Symbol
E2f3	ENSMUSG00000016477	E2F transcription factor 3 [Source:MGI Symbol
E2f4	ENSMUSG00000014859	E2F transcription factor 4 [Source:MGI Symbol
E2f5	ENSMUSG00000027552	E2F transcription factor 5 [Source:MGI Symbol
E2f6	ENSMUSG00000057469	E2F transcription factor 6 [Source:MGI Symbol
E2f7	ENSMUSG00000020185	E2F transcription factor 7 [Source:MGI Symbol
E2f8	ENSMUSG00000046179	E2F transcription factor 8 [Source:MGI Symbol
E4f1	ENSMUSG00000024137	E4F transcription factor 1 [Source:MGI Symbol
Ebf1	ENSMUSG00000057098	early B cell factor 1 [Source:MGI Symbol
Ebf2	ENSMUSG00000022053	early B cell factor 2 [Source:MGI Symbol
Ebf3	ENSMUSG00000010476	early B cell factor 3 [Source:MGI Symbol
Ebf4	ENSMUSG00000053552	early B cell factor 4 [Source:MGI Symbol
Ecd	ENSMUSG00000021810	ecdysoneless cell cycle regulator [Source:MGI Symbol
Eed	ENSMUSG00000030619	embryonic ectoderm development [Source:MGI Symbol
Egr1	ENSMUSG00000038418	early growth response 1 [Source:MGI Symbol
Egr2	ENSMUSG00000037868	early growth response 2 [Source:MGI Symbol
Egr3	ENSMUSG00000033730	early growth response 3 [Source:MGI Symbol
Egr4	ENSMUSG00000071341	early growth response 4 [Source:MGI Symbol
Ehf	ENSMUSG00000012350	ets homologous factor [Source:MGI Symbol
Ehmt2	ENSMUSG00000013787	euchromatic histone lysine N-methyltransferase 2
Eid2	ENSMUSG00000046058	EP300 interacting inhibitor of differentiation 2
Elavl2	ENSMUSG00000008489	ELAV like RNA binding protein 1 [Source:MGI Symbol
Elf1	ENSMUSG00000036461	E74-like factor 1 [Source:MGI Symbol
Elf2	ENSMUSG00000037174	E74-like factor 2 [Source:MGI Symbol
Elf3	ENSMUSG00000003051	E74-like factor 3 [Source:MGI Symbol
Elf4	ENSMUSG00000031103	E74-like factor 4 (ets domain transcription factor) [Source:MGI Symbol
Elf5	ENSMUSG00000027186	E74-like factor 5 [Source:MGI Symbol
Elk1	ENSMUSG00000009406	ELK1, member of ETS oncogene family [Source:MGI Symbol
Elk3	ENSMUSG00000008398	ELK3, member of ETS oncogene family [Source:MGI Symbol
Elk4	ENSMUSG00000026436	ELK4, member of ETS oncogene family [Source:MGI Symbol
Ell	ENSMUSG00000070002	elongation factor RNA polymerase II [Source:MGI Symbol
Ell2	ENSMUSG00000001542	elongation factor RNA polymerase II 2 [Source:MGI Symbol
Elmsan1	ENSMUSG00000042507	ELM2 and Myb/SANT-like domain containing 1 [Source:MGI Symbol
Eloa	ENSMUSG00000028668	elongin A
Elob	ENSMUSG00000055839	elongin B
Elof1	ENSMUSG00000013822	ELF1 homolog, elongation factor 1 [Source:MGI Symbol
Emx1	ENSMUSG00000033726	empty spiracles homeobox 1 [Source:MGI Symbol
Emx2	ENSMUSG00000043969	empty spiracles homeobox 2 [Source:MGI Symbol
En1	ENSMUSG00000058665	engrailed 1 [Source:MGI Symbol
En2	ENSMUSG00000039095	engrailed 2 [Source:MGI Symbol
Eno1	ENSMUSG00000063524	enolase 1, alpha non-neuron [Source:MGI Symbol
Enpp2	ENSMUSG00000022425	ectonucleotide pyrophosphatase/phosphodiesterase 2 [Source:MGI Symbol
Eny2	ENSMUSG00000022338	ENY2 transcription and export complex 2 subunit [Source:MGI Symbol
Eomes	ENSMUSG00000032446	eomesodermin [Source:MGI Symbol
Ep300	ENSMUSG00000055024	E1A binding protein p300 [Source:MGI Symbol
Epas1	ENSMUSG00000024140	endothelial PAS domain protein 1 [Source:MGI Symbol
Ercc2	ENSMUSG00000030400	excision repair cross-complementing rodent repair deficiency, complementation group 2 [Source:MGI Symbol
Ercc3	ENSMUSG00000024382	excision repair cross-complementing rodent repair deficiency, complementation group 3 [Source:MGI Symbol
Ercc8	ENSMUSG00000021694	excision repaiross-complementing rodent repair deficiency, complementation group 8
Erf	ENSMUSG00000040857	Ets2 repressor factor [Source:MGI Symbol
Erg	ENSMUSG00000040732	ETS transcription factor [Source:MGI Symbol
Esr1	ENSMUSG00000019768	estrogen receptor 1 (alpha) [Source:MGI Symbol
Esr2	ENSMUSG00000021055	estrogen receptor 2 (beta) [Source:MGI Symbol
Esrra	ENSMUSG00000024955	estrogen related receptor, alpha [Source:MGI Symbol
Esrrb	ENSMUSG00000021255	estrogen related receptor, beta [Source:MGI Symbol
Esrrg	ENSMUSG00000026610	estrogen-related receptor gamma [Source:MGI Symbol
Esx1	ENSMUSG00000023443	extraembryonic, spermatogenesis, homeobox 1 [Source:MGI Symbol
Ets1	ENSMUSG00000032035	E26 avian leukemia oncogene 1, 5' domain [Source:MGI Symbol
Ets2	ENSMUSG00000022895	E26 avian leukemia oncogene 2, 3' domain [Source:MGI Symbol
Etv1	ENSMUSG00000004151	ets variant 1 [Source:MGI Symbol
Etv2	ENSMUSG00000006311	ets variant 2 [Source:MGI Symbol
Etv3	ENSMUSG00000003382	ets variant 3 [Source:MGI Symbol
ETV3L	ENSMUSG00000118505	ETS variant 3 like [Source:HGNC Symbol
Etv4	ENSMUSG00000017724	ets variant 4 [Source:MGI Symbol
Etv5	ENSMUSG00000013089	ets variant 5 [Source:MGI Symbol
Etv6	ENSMUSG00000030199	ets variant 6 [Source:MGI Symbol
Evx1	ENSMUSG00000005503	even-skipped homeobox 1 [Source:MGI Symbol
Evx2	ENSMUSG00000001815	even-skipped homeobox 2 [Source:MGI Symbol
Ewsr1	ENSMUSG00000009079	Ewing sarcoma breakpoint region 1
Ezh1	ENSMUSG00000006920	enhancer of zeste 1 polycomb repressive complex 2 subunit [Source:MGI Symbol
Ezh2	ENSMUSG00000029687	enhancer of zeste 2 polycomb repressive complex 2 subunit [Source:MGI Symbol
Fah	ENSMUSG00000030630	fumarylacetoacetate hydrolase [Source:MGI Symbol
Fam170a	ENSMUSG00000035420	family with sequence similarity 170, member A [Source:MGI Symbol
Fank1	ENSMUSG00000053111	fibronectin type 3 and ankyrin repeat domains 1 [Source:MGI Symbol
Fbxo24	ENSMUSG00000089984	F-box protein 24 [Source:MGI Symbol
Fbxw7	ENSMUSG00000028086	F-box and WD-40 domain protein 7 [Source:MGI Symbol
Fem1a	ENSMUSG00000043683	feminization 1 homolog a (C. elegans) [Source:MGI Symbol
Fem1b	ENSMUSG00000032244	feminization 1 homolog b (C. elegans) [Source:MGI Symbol
Fem1c	ENSMUSG00000033319	fem-1 homolog c (C.elegans) [Source:MGI Symbol
Ferd3l	ENSMUSG00000046518	Fer3 like bHLH transcription factor [Source:MGI Symbol
Fev	ENSMUSG00000055197	FEV (ETS oncogene family) [Source:MGI Symbol
Fezf1	ENSMUSG00000029697	Fez family zinc finger 1 [Source:MGI Symbol
Fezf2	ENSMUSG00000021743	Fez family zinc finger 2 [Source:MGI Symbol
Fgfr1op2	ENSMUSG00000040242	FGFR1 oncogene partner 2 [Source:MGI Symbol
Fhl2	ENSMUSG00000008136	four and a half LIM domains 2 [Source:MGI Symbol
Fhl5	ENSMUSG00000028259	four and a half LIM domains 5 [Source:MGI Symbol
Figla	ENSMUSG00000030001	folliculogenesis specific basic helix-loop-helix [Source:MGI Symbol
Fiz1	ENSMUSG00000061374	Flt3 interacting zinc finger protein 1 [Source:MGI Symbol
Fli1	ENSMUSG00000016087	Friend leukemia integration 1 [Source:MGI Symbol
Fmnl2	ENSMUSG00000036053	formin-like 2 [Source:MGI Symbol
Fos	ENSMUSG00000021250	FBJ osteosarcoma oncogene [Source:MGI Symbol
Fosb	ENSMUSG00000003545	FBJ osteosarcoma oncogene B [Source:MGI Symbol
Fosl1	ENSMUSG00000024912	fos-like antigen 1 [Source:MGI Symbol
Fosl2	ENSMUSG00000029135	fos-like antigen 2 [Source:MGI Symbol
Foxa1	ENSMUSG00000035451	forkhead box A1 [Source:MGI Symbol
Foxa2	ENSMUSG00000037025	forkhead box A2 [Source:MGI Symbol
Foxa3	ENSMUSG00000040891	forkhead box A3 [Source:MGI Symbol
Foxb1	ENSMUSG00000059246	forkhead box B1 [Source:MGI Symbol
Foxb2	ENSMUSG00000056829	forkhead box B2 [Source:MGI Symbol
Foxc1	ENSMUSG00000050295	forkhead box C1 [Source:MGI Symbol
Foxc2	ENSMUSG00000046714	forkhead box C2 [Source:MGI Symbol
Foxd1	ENSMUSG00000078302	forkhead box D1 [Source:MGI Symbol
Foxd2	ENSMUSG00000055210	forkhead box D2 [Source:MGI Symbol
Foxd3	ENSMUSG00000067261	forkhead box D3 [Source:MGI Symbol
Foxd4	ENSMUSG00000051490	forkhead box D4 [Source:MGI Symbol
Foxe1	ENSMUSG00000070990	forkhead box E1 [Source:MGI Symbol
Foxe3	ENSMUSG00000044518	forkhead box E3 [Source:MGI Symbol
Foxf1	ENSMUSG00000042812	forkhead box F1 [Source:MGI Symbol
Foxf2	ENSMUSG00000038402	forkhead box F2 [Source:MGI Symbol
Foxg1	ENSMUSG00000020950	forkhead box G1 [Source:MGI Symbol
Foxh1	ENSMUSG00000033837	forkhead box H1 [Source:MGI Symbol
Foxi1	ENSMUSG00000047861	forkhead box I1 [Source:MGI Symbol
Foxi2	ENSMUSG00000048377	forkhead box I2 [Source:MGI Symbol
Foxi3	ENSMUSG00000055874	forkhead box I3 [Source:MGI Symbol
Foxj1	ENSMUSG00000034227	forkhead box J1 [Source:MGI Symbol
Foxj2	ENSMUSG00000003154	forkhead box J2 [Source:MGI Symbol
Foxj3	ENSMUSG00000032998	forkhead box J3 [Source:MGI Symbol
Foxk1	ENSMUSG00000056493	forkhead box K1 [Source:MGI Symbol
Foxk2	ENSMUSG00000039275	forkhead box K2 [Source:MGI Symbol
Foxl1	ENSMUSG00000097084	forkhead box L1 [Source:MGI Symbol
Foxl2	ENSMUSG00000050397	forkhead box L2 [Source:MGI Symbol
Foxm1	ENSMUSG00000001517	forkhead box M1 [Source:MGI Symbol
Foxn1	ENSMUSG00000002057	forkhead box N1 [Source:MGI Symbol
Foxn2	ENSMUSG00000034998	forkhead box N2 [Source:MGI Symbol
Foxn3	ENSMUSG00000033713	forkhead box N3 [Source:MGI Symbol
Foxn4	ENSMUSG00000042002	forkhead box N4 [Source:MGI Symbol
Foxo1	ENSMUSG00000044167	forkhead box O1 [Source:MGI Symbol
Foxo3	ENSMUSG00000048756	forkhead box O3 [Source:MGI Symbol
Foxo4	ENSMUSG00000042903	forkhead box O4 [Source:MGI Symbol
Foxo6	ENSMUSG00000052135	forkhead box O6 [Source:MGI Symbol
Foxp1	ENSMUSG00000030067	forkhead box P1 [Source:MGI Symbol
Foxp2	ENSMUSG00000029563	forkhead box P2 [Source:MGI Symbol
Foxp3	ENSMUSG00000039521	forkhead box P3 [Source:MGI Symbol
Foxp4	ENSMUSG00000023991	forkhead box P4 [Source:MGI Symbol
Foxq1	ENSMUSG00000038415	forkhead box Q1 [Source:MGI Symbol
Foxr1	ENSMUSG00000074397	forkhead box R1 [Source:MGI Symbol
Foxr2	ENSMUSG00000071665	forkhead box R2 [Source:MGI Symbol
Foxs1	ENSMUSG00000074676	forkhead box S1 [Source:MGI Symbol
Fubp1	ENSMUSG00000028034	far upstream element (FUSE) binding protein 1 [Source:MGI Symbol
Fubp3	ENSMUSG00000026843	far upstream element (FUSE) binding protein 3 [Source:MGI Symbol
Fus	ENSMUSG00000030795	fused in sarcoma [Source:MGI Symbol
Fxr1	ENSMUSG00000027680	fragile X mental retardation gene 1, autosomal homolog
Gabpa	ENSMUSG00000008976	GA repeat binding protein, alpha [Source:MGI Symbol
Gabpb1	ENSMUSG00000027361	GA repeat binding protein, beta 1 [Source:MGI Symbol
Gabpb2	ENSMUSG00000038766	GA repeat binding protein, beta 2 [Source:MGI Symbol
Gas7	ENSMUSG00000033066	growth arrest specific 7 [Source:MGI Symbol
Gata1	ENSMUSG00000031162	GATA binding protein 1 [Source:MGI Symbol
Gata2	ENSMUSG00000015053	GATA binding protein 2 [Source:MGI Symbol
Gata3	ENSMUSG00000015619	GATA binding protein 3 [Source:MGI Symbol
Gata4	ENSMUSG00000021944	GATA binding protein 4 [Source:MGI Symbol
Gata5	ENSMUSG00000015627	GATA binding protein 5 [Source:MGI Symbol
Gata6	ENSMUSG00000005836	GATA binding protein 6 [Source:MGI Symbol
Gatad1	ENSMUSG00000007415	GATA zinc finger domain containing 1 [Source:MGI Symbol
Gatad2a	ENSMUSG00000036180	GATA zinc finger domain containing 2A [Source:MGI Symbol
Gatad2b	ENSMUSG00000042390	GATA zinc finger domain containing 2B [Source:MGI Symbol
Gbx1	ENSMUSG00000067724	gastrulation brain homeobox 1 [Source:MGI Symbol
Gbx2	ENSMUSG00000034486	gastrulation brain homeobox 2 [Source:MGI Symbol
Gcdh	ENSMUSG00000003809	glutaryl-Coenzyme A dehydrogenase [Source:MGI Symbol
Gcfc2	ENSMUSG00000035125	GC-rich sequence DNA binding factor 2 [Source:MGI Symbol
Gcm1	ENSMUSG00000023333	glial cells missing homolog 1 [Source:MGI Symbol
Gcm2	ENSMUSG00000021362	glial cells missing homolog 2 [Source:MGI Symbol
Gfi1	ENSMUSG00000029275	growth factor independent 1 transcription repressor [Source:MGI Symbol
Gfi1b	ENSMUSG00000026815	growth factor independent 1B [Source:MGI Symbol
Gli1	ENSMUSG00000025407	GLI-Kruppel family member GLI1 [Source:MGI Symbol
Gli2	ENSMUSG00000048402	GLI-Kruppel family member GLI2 [Source:MGI Symbol
Gli3	ENSMUSG00000021318	GLI-Kruppel family member GLI3 [Source:MGI Symbol
Glis1	ENSMUSG00000034762	GLIS family zinc finger 1 [Source:MGI Symbol
Glis2	ENSMUSG00000014303	GLIS family zinc finger 2 [Source:MGI Symbol
Glis3	ENSMUSG00000052942	GLIS family zinc finger 3 [Source:MGI Symbol
Glrp1	ENSMUSG00000062310	glutamine repeat protein 1 [Source:MGI Symbol
Gls2	ENSMUSG00000044005	glutaminase 2 (liver, mitochondrial) [Source:MGI Symbol
Gm5581	ENSMUSG00000061969	predicted gene 5581 [Source:MGI Symbol
Gm6712	ENSMUSG00000072761	predicted gene 6712 [Source:MGI Symbol
Gmcl1	ENSMUSG00000001157	germ cell-less, spermatogenesis associated 1
Gmeb1	ENSMUSG00000028901	glucocorticoid modulatory element binding protein 1 [Source:MGI Symbol
Gmeb2	ENSMUSG00000038705	glucocorticoid modulatory element binding protein 2 [Source:MGI Symbol
Gon4l	ENSMUSG00000054199	gon-4-like (C.elegans) [Source:MGI Symbol
Gpank1	ENSMUSG00000092417	G patch domain and ankyrin repeats 1
Gpatch8	ENSMUSG00000034621	G patch domain containing 8 [Source:MGI Symbol
Grhl1	ENSMUSG00000020656	grainyhead like transcription factor 1 [Source:MGI Symbol
Grhl2	ENSMUSG00000022286	grainyhead like transcription factor 2 [Source:MGI Symbol
Grhl3	ENSMUSG00000037188	grainyhead like transcription factor 3 [Source:MGI Symbol
Gsc	ENSMUSG00000021095	goosecoid homeobox [Source:MGI Symbol
Gsc2	ENSMUSG00000022738	goosecoid homebox 2 [Source:MGI Symbol
Gsx1	ENSMUSG00000053129	GS homeobox 1 [Source:MGI Symbol
Gsx2	ENSMUSG00000035946	GS homeobox 2 [Source:MGI Symbol
Gtf2a1	ENSMUSG00000020962	general transcription factor II A, 1 [Source:MGI Symbol
Gtf2a1l	ENSMUSG00000024154	general transcription factor IIA, 1-like
Gtf2a2	ENSMUSG00000033543	general transcription factor II A, 2 [Source:MGI Symbol
Gtf2b	ENSMUSG00000028271	general transcription factor IIB [Source:MGI Symbol
Gtf2e1	ENSMUSG00000022828	general transcription factor II E, polypeptide 1 (alpha subunit) [Source:MGI Symbol
Gtf2e2	ENSMUSG00000031585	general transcription factor II E, polypeptide 2 (beta subunit) [Source:MGI Symbol
Gtf2f2	ENSMUSG00000067995	general transcription factor IIF, polypeptide 2 [Source:MGI Symbol
Gtf2h1	ENSMUSG00000006599	general transcription factor II H, polypeptide 1 [Source:MGI Symbol
Gtf2h2	ENSMUSG00000021639	general transcription factor II H, polypeptide 2 [Source:MGI Symbol
Gtf2h3	ENSMUSG00000029387	general transcription factor IIH, polypeptide 3 [Source:MGI Symbol
Gtf2h4	ENSMUSG00000001524	general transcription factor II H, polypeptide 4 [Source:MGI Symbol
Gtf2h5	ENSMUSG00000034345	general transcription factor IIH, polypeptide 5 [Source:MGI Symbol
Gtf2i	ENSMUSG00000060261	general transcription factor II I [Source:MGI Symbol
Gtf2ird1	ENSMUSG00000023079	general transcription factor II I repeat domain-containing 1 [Source:MGI Symbol
Gtf2ird2	ENSMUSG00000015942	GTF2I repeat domain containing 2 [Source:MGI Symbol
Gtf3a	ENSMUSG00000016503	general transcription factor III A [Source:MGI Symbol
Gtf3c1	ENSMUSG00000032777	general transcription factor III C 1 [Source:MGI Symbol
Gtf3c4	ENSMUSG00000035666	general transcription factor IIIC, polypeptide 4 [Source:MGI Symbol
Gtf3c5	ENSMUSG00000026816	general transcription factor IIIC, polypeptide 5 [Source:MGI Symbol
Gtf3c6	ENSMUSG00000019837	general transcription factor IIIC, polypeptide 6, alpha [Source:MGI Symbol
Gulp1	ENSMUSG00000056870	GULP, engulfment adaptor PTB domain containing 1 [Source:MGI Symbol
Gzf1	ENSMUSG00000027439	GDNF-inducible zinc finger protein 1 [Source:MGI Symbol
Hand1	ENSMUSG00000037335	heart and neural crest derivatives expressed 1 [Source:MGI Symbol
Hand2	ENSMUSG00000038193	heart and neural crest derivatives expressed 2 [Source:MGI Symbol
Hbp1	ENSMUSG00000002996	high mobility group box transcription factor 1 [Source:MGI Symbol
Hcfc1	ENSMUSG00000031386	host cell factor C1 [Source:MGI Symbol
Hcls1	ENSMUSG00000022831	hematopoietic cell specific Lyn substrate 1 [Source:MGI Symbol
Hdac1	ENSMUSG00000028800	histone deacetylase 1 [Source:MGI Symbol
Hdac10	ENSMUSG00000062906	histone deacetylase 10 [Source:MGI Symbol
Hdac11	ENSMUSG00000034245	histone deacetylase 11 [Source:MGI Symbol
Hdac2	ENSMUSG00000019777	histone deacetylase 2 [Source:MGI Symbol
Hdac3	ENSMUSG00000024454	histone deacetylase 3 [Source:MGI Symbol
Hdac5	ENSMUSG00000008855	histone deacetylase 5 [Source:MGI Symbol
Hdac6	ENSMUSG00000031161	histone deacetylase 6 [Source:MGI Symbol
Hdac7	ENSMUSG00000022475	histone deacetylase 7
Hdac8	ENSMUSG00000067567	histone deacetylase 8 [Source:MGI Symbol
Hdac9	ENSMUSG00000004698	histone deacetylase 9 [Source:MGI Symbol
Hdgfl2	ENSMUSG00000002833	Hepatoma-derived growth factor-related 2
Hdx	ENSMUSG00000034551	highly divergent homeobox [Source:MGI Symbol
Helt	ENSMUSG00000047171	helt bHLH transcription factor [Source:MGI Symbol
Helz	ENSMUSG00000020721	helicase with zinc finger domain [Source:MGI Symbol
Hes1	ENSMUSG00000022528	hes family bHLH transcription factor 1 [Source:MGI Symbol
Hes2	ENSMUSG00000028940	hes family bHLH transcription factor 2 [Source:MGI Symbol
Hes3	ENSMUSG00000028946	hes family bHLH transcription factor 3 [Source:MGI Symbol
Hes5	ENSMUSG00000048001	hes family bHLH transcription factor 5 [Source:MGI Symbol
Hes6	ENSMUSG00000067071	hairy and enhancer of split 6 [Source:MGI Symbol
Hes7	ENSMUSG00000023781	hes family bHLH transcription factor 7 [Source:MGI Symbol
Hesx1	ENSMUSG00000040726	homeobox gene expressed in ES cells [Source:MGI Symbol
Hey1	ENSMUSG00000040289	hairy/enhancer-of-split related with YRPW motif 1 [Source:MGI Symbol
Hey2	ENSMUSG00000019789	hairy/enhancer-of-split related with YRPW motif 2 [Source:MGI Symbol
Heyl	ENSMUSG00000032744	hairy/enhancer-of-split related with YRPW motif-like [Source:MGI Symbol
Hhex	ENSMUSG00000024986	hematopoietically expressed homeobox [Source:MGI Symbol
Hic1	ENSMUSG00000043099	hypermethylated in cancer 1 [Source:MGI Symbol
Hic2	ENSMUSG00000050240	hypermethylated in cancer 2 [Source:MGI Symbol
Hif1a	ENSMUSG00000021109	hypoxia inducible factor 1, alpha subunit [Source:MGI Symbol
Hif3a	ENSMUSG00000004328	hypoxia inducible factor 3, alpha subunit [Source:MGI Symbol
Hils1	ENSMUSG00000038994	histone H1-like protein in spermatids 1 [Source:MGI Symbol
Hinfp	ENSMUSG00000032119	histone H4 transcription factor [Source:MGI Symbol
Hipk2	ENSMUSG00000061436	homeodomain interacting protein kinase 2 [Source:MGI Symbol
Hira	ENSMUSG00000022702	histone cell cycle regulator [Source:MGI Symbol
Hivep1	ENSMUSG00000021366	human immunodeficiency virus type I enhancer binding protein 1 [Source:MGI Symbol
Hivep2	ENSMUSG00000015501	human immunodeficiency virus type I enhancer binding protein 2 [Source:MGI Symbol
Hivep3	ENSMUSG00000028634	human immunodeficiency virus type I enhancer binding protein 3 [Source:MGI Symbol
Hlf	ENSMUSG00000003949	hepatic leukemia factor [Source:MGI Symbol
Hltf	ENSMUSG00000002428	helicase-like transcription factor [Source:MGI Symbol
Hlx	ENSMUSG00000039377	H2.0-like homeobox [Source:MGI Symbol
Hmbox1	ENSMUSG00000021972	homeobox containing 1 [Source:MGI Symbol
Hmg20a	ENSMUSG00000032329	high mobility group 20A [Source:MGI Symbol
Hmg20b	ENSMUSG00000020232	high mobility group 20B [Source:MGI Symbol
Hmga1	ENSMUSG00000046711	high mobility group AT-hook 1 [Source:MGI Symbol
Hmga2	ENSMUSG00000056758	high mobility group AT-hook 2 [Source:MGI Symbol
Hmgb1	ENSMUSG00000066551	high mobility group box 1 [Source:MGI Symbol
Hmgb2	ENSMUSG00000054717	high mobility group box 2 [Source:MGI Symbol
Hmgb3	ENSMUSG00000015217	high mobility group box 3 [Source:MGI Symbol
Hmgb4	ENSMUSG00000048686	high-mobility group box 4 [Source:MGI Symbol
Hmgcs1	ENSMUSG00000093930	3-hydroxy-3-methylglutaryl-Coenzyme A synthase 1 [Source:MGI Symbol
Hmgn2	ENSMUSG00000003038	high mobility group nucleosomal binding domain 2 [Source:MGI Symbol
Hmgn5	ENSMUSG00000031245	high-mobility group nucleosome binding domain 5
Hmgxb3	ENSMUSG00000024622	HMG box domain containing 3 [Source:MGI Symbol
Hmgxb4	ENSMUSG00000034518	HMG box domain containing 4 [Source:MGI Symbol
Hmx1	ENSMUSG00000067438	H6 homeobox 1 [Source:MGI Symbol
Hmx2	ENSMUSG00000050100	H6 homeobox 2 [Source:MGI Symbol
Hmx3	ENSMUSG00000040148	H6 homeobox 3 [Source:MGI Symbol
Hnf1a	ENSMUSG00000029556	HNF1 homeobox A [Source:MGI Symbol
Hnf1b	ENSMUSG00000020679	HNF1 homeobox B [Source:MGI Symbol
Hnf4a	ENSMUSG00000017950	hepatic nuclear factor 4, alpha [Source:MGI Symbol
Hnf4g	ENSMUSG00000017688	hepatocyte nuclear factor 4, gamma [Source:MGI Symbol
Hnrnpab	ENSMUSG00000020358	heterogeneous nuclear ribonucleoprotein A/B
Hnrnpd	ENSMUSG00000000568	heterogeneous nuclear ribonucleoprotein D
Hnrnpk	ENSMUSG00000021546	heterogeneous nuclear ribonucleoprotein K [Source:MGI Symbol
Hnrnpr	ENSMUSG00000066037	heterogeneous nuclear ribonucleoprotein R
Homez	ENSMUSG00000057156	homeodomain leucine zipper-encoding gene [Source:MGI Symbol
Hopx	ENSMUSG00000059325	HOP homeobox [Source:MGI Symbol
Hoxa1	ENSMUSG00000029844	homeobox A1 [Source:MGI Symbol
Hoxa10	ENSMUSG00000000938	homeobox A10 [Source:MGI Symbol
Hoxa11	ENSMUSG00000038210	homeobox A11 [Source:MGI Symbol
Hoxa13	ENSMUSG00000038203	homeobox A13 [Source:MGI Symbol
Hoxa2	ENSMUSG00000014704	homeobox A2 [Source:MGI Symbol
Hoxa3	ENSMUSG00000079560	homeobox A3 [Source:MGI Symbol
Hoxa4	ENSMUSG00000000942	homeobox A4 [Source:MGI Symbol
Hoxa5	ENSMUSG00000038253	homeobox A5 [Source:MGI Symbol
Hoxa6	ENSMUSG00000043219	homeobox A6 [Source:MGI Symbol
Hoxa7	ENSMUSG00000038236	homeobox A7 [Source:MGI Symbol
Hoxa9	ENSMUSG00000038227	homeobox A9 [Source:MGI Symbol
Hoxb1	ENSMUSG00000018973	homeobox B1 [Source:MGI Symbol
Hoxb13	ENSMUSG00000049604	homeobox B13 [Source:MGI Symbol
Hoxb2	ENSMUSG00000075588	homeobox B2 [Source:MGI Symbol
Hoxb3	ENSMUSG00000048763	homeobox B3 [Source:MGI Symbol
Hoxb4	ENSMUSG00000038692	homeobox B4 [Source:MGI Symbol
Hoxb5	ENSMUSG00000038700	homeobox B5 [Source:MGI Symbol
Hoxb6	ENSMUSG00000000690	homeobox B6 [Source:MGI Symbol
Hoxb7	ENSMUSG00000038721	homeobox B7 [Source:MGI Symbol
Hoxb8	ENSMUSG00000056648	homeobox B8 [Source:MGI Symbol
Hoxb9	ENSMUSG00000020875	homeobox B9 [Source:MGI Symbol
Hoxc10	ENSMUSG00000022484	homeobox C10 [Source:MGI Symbol
Hoxc11	ENSMUSG00000001656	homeobox C11 [Source:MGI Symbol
Hoxc12	ENSMUSG00000050328	homeobox C12 [Source:MGI Symbol
Hoxc13	ENSMUSG00000001655	homeobox C13 [Source:MGI Symbol
Hoxc4	ENSMUSG00000075394	homeobox C4 [Source:MGI Symbol
Hoxc5	ENSMUSG00000022485	homeobox C5 [Source:MGI Symbol
Hoxc6	ENSMUSG00000001661	homeobox C6 [Source:MGI Symbol
Hoxc8	ENSMUSG00000001657	homeobox C8 [Source:MGI Symbol
Hoxc9	ENSMUSG00000036139	homeobox C9 [Source:MGI Symbol
Hoxd1	ENSMUSG00000042448	homeobox D1 [Source:MGI Symbol
Hoxd10	ENSMUSG00000050368	homeobox D10 [Source:MGI Symbol
Hoxd11	ENSMUSG00000042499	homeobox D11 [Source:MGI Symbol
Hoxd12	ENSMUSG00000001823	homeobox D12 [Source:MGI Symbol
Hoxd13	ENSMUSG00000001819	homeobox D13 [Source:MGI Symbol
Hoxd3	ENSMUSG00000079277	homeobox D3 [Source:MGI Symbol
Hoxd4	ENSMUSG00000101174	homeobox D4 [Source:MGI Symbol
Hoxd8	ENSMUSG00000027102	homeobox D8 [Source:MGI Symbol
Hoxd9	ENSMUSG00000043342	homeobox D9 [Source:MGI Symbol
Hr	ENSMUSG00000022096	lysine demethylase and nuclear receptor corepressor [Source:MGI Symbol
Hsbp1	ENSMUSG00000031839	heat shock factor binding protein 1 [Source:MGI Symbol
Hsf1	ENSMUSG00000022556	heat shock factor 1 [Source:MGI Symbol
Hsf2	ENSMUSG00000019878	heat shock factor 2 [Source:MGI Symbol
Hsf2bp	ENSMUSG00000002076	heat shock transcription factor 2 binding protein [Source:MGI Symbol
Hsf3	ENSMUSG00000045802	heat shock transcription factor 3 [Source:MGI Symbol
Hsf4	ENSMUSG00000033249	heat shock transcription factor 4 [Source:MGI Symbol
Hsf5	ENSMUSG00000070345	heat shock transcription factor family member 5 [Source:MGI Symbol
Hsfy2	ENSMUSG00000045336	heat shock transcription factor, Y-linked 2 [Source:MGI Symbol
Hspb9	ENSMUSG00000017832	heat shock protein, alpha-crystallin-related, B9 [Source:MGI Symbol
Htatip2	ENSMUSG00000039745	HIV-1 Tat interactive protein 2 [Source:MGI Symbol
Htr5a	ENSMUSG00000039106	5-hydroxytryptamine (serotonin) receptor 5A [Source:MGI Symbol
Huwe1	ENSMUSG00000025261	HECT, UBA and WWE domain containing 1
Id1	ENSMUSG00000042745	inhibitor of DNA binding 1, HLH protein [Source:MGI Symbol
Id2	ENSMUSG00000020644	inhibitor of DNA binding 2 [Source:MGI Symbol
Id3	ENSMUSG00000007872	inhibitor of DNA binding 3 [Source:MGI Symbol
Id4	ENSMUSG00000021379	inhibitor of DNA binding 4 [Source:MGI Symbol
Ifi202b	ENSMUSG00000026535	interferon activated gene 202B [Source:MGI Symbol
Ifi203	ENSMUSG00000039997	interferon activated gene 203 [Source:MGI Symbol
Ifi204	ENSMUSG00000073489	interferon activated gene 204 [Source:MGI Symbol
Ifi205	ENSMUSG00000054203	interferon activated gene 205 [Source:MGI Symbol
Ifi206	ENSMUSG00000037849	interferon activated gene 206 [Source:MGI Symbol
Ifi207	ENSMUSG00000073490	interferon activated gene 207 [Source:MGI Symbol
Ifi209	ENSMUSG00000043263	interferon activated gene 209 [Source:MGI Symbol
Ifi211	ENSMUSG00000026536	interferon activated gene 211 [Source:MGI Symbol
Ifi213	ENSMUSG00000073491	interferon activated gene 213
Ifi214	ENSMUSG00000070501	interferon activated gene 214 [Source:MGI Symbol
Ifnar2	ENSMUSG00000022971	interferon (alpha and beta) receptor 2 [Source:MGI Symbol
Ighmbp2	ENSMUSG00000024831	immunoglobulin mu binding protein 2 [Source:MGI Symbol
Ikbkb	ENSMUSG00000031537	inhibitor of kappaB kinase beta [Source:MGI Symbol
Ikbkg	ENSMUSG00000004221	inhibitor of kappaB kinase gamma [Source:MGI Symbol
Ikzf1	ENSMUSG00000018654	IKAROS family zinc finger 1 [Source:MGI Symbol
Ikzf2	ENSMUSG00000025997	IKAROS family zinc finger 2 [Source:MGI Symbol
Ikzf3	ENSMUSG00000018168	IKAROS family zinc finger 3 [Source:MGI Symbol
Ikzf4	ENSMUSG00000002578	IKAROS family zinc finger 4 [Source:MGI Symbol
Ikzf5	ENSMUSG00000040167	IKAROS family zinc finger 5 [Source:MGI Symbol
Il16	ENSMUSG00000001741	interleukin 16 [Source:MGI Symbol
Il31ra	ENSMUSG00000050377	interleukin 31 receptor A
Ilf3	ENSMUSG00000032178	interleukin enhancer binding factor 3 [Source:MGI Symbol
Ing1	ENSMUSG00000045969	inhibitor of growth family, member 1 [Source:MGI Symbol
Ing2	ENSMUSG00000063049	inhibitor of growth family, member 2
Ing3	ENSMUSG00000029670	inhibitor of growth family, member 3 [Source:MGI Symbol
Ing4	ENSMUSG00000030330	inhibitor of growth family, member 4 [Source:MGI Symbol
Ino80c	ENSMUSG00000047989	INO80 complex subunit C [Source:MGI Symbol
Insm1	ENSMUSG00000068154	insulinoma-associated 1 [Source:MGI Symbol
Insm2	ENSMUSG00000045440	insulinoma-associated 2 [Source:MGI Symbol
Invs	ENSMUSG00000028344	inversin [Source:MGI Symbol
Irf1	ENSMUSG00000018899	interferon regulatory factor 1 [Source:MGI Symbol
Irf2	ENSMUSG00000031627	interferon regulatory factor 2 [Source:MGI Symbol
Irf2bp1	ENSMUSG00000044030	interferon regulatory factor 2 binding protein 1 [Source:MGI Symbol
Irf3	ENSMUSG00000003184	interferon regulatory factor 3 [Source:MGI Symbol
Irf4	ENSMUSG00000021356	interferon regulatory factor 4 [Source:MGI Symbol
Irf5	ENSMUSG00000029771	interferon regulatory factor 5 [Source:MGI Symbol
Irf6	ENSMUSG00000026638	interferon regulatory factor 6 [Source:MGI Symbol
Irf7	ENSMUSG00000025498	interferon regulatory factor 7 [Source:MGI Symbol
Irf8	ENSMUSG00000041515	interferon regulatory factor 8 [Source:MGI Symbol
Irf9	ENSMUSG00000002325	interferon regulatory factor 9 [Source:MGI Symbol
Irx1	ENSMUSG00000060969	Iroquois homeobox 1 [Source:MGI Symbol
Irx2	ENSMUSG00000001504	Iroquois homeobox 2 [Source:MGI Symbol
Irx3	ENSMUSG00000031734	Iroquois related homeobox 3 [Source:MGI Symbol
Irx4	ENSMUSG00000021604	Iroquois homeobox 4 [Source:MGI Symbol
Irx5	ENSMUSG00000031737	Iroquois homeobox 5 [Source:MGI Symbol
Irx6	ENSMUSG00000031738	Iroquois homeobox 6 [Source:MGI Symbol
Isl1	ENSMUSG00000042258	ISL1 transcription factor, LIM/homeodomain [Source:MGI Symbol
Isl2	ENSMUSG00000032318	insulin related protein 2 (islet 2) [Source:MGI Symbol
Isx	ENSMUSG00000031621	intestine specific homeobox [Source:MGI Symbol
Ivns1abp	ENSMUSG00000023150	influenza virus NS1A binding protein [Source:MGI Symbol
Jarid2	ENSMUSG00000038518	jumonji, AT rich interactive domain 2 [Source:MGI Symbol
Jazf1	ENSMUSG00000063568	JAZF zinc finger 1 [Source:MGI Symbol
Jdp2	ENSMUSG00000034271	Jun dimerization protein 2 [Source:MGI Symbol
Jmy	ENSMUSG00000021690	junction-mediating and regulatory protein [Source:MGI Symbol
Jun	ENSMUSG00000052684	jun proto-oncogene [Source:MGI Symbol
Junb	ENSMUSG00000052837	jun B proto-oncogene [Source:MGI Symbol
Jund	ENSMUSG00000071076	jun D proto-oncogene [Source:MGI Symbol
Kank2	ENSMUSG00000032194	KN motif and ankyrin repeat domains 2
Kat2a	ENSMUSG00000020918	K(lysine) acetyltransferase 2A
Kat2b	ENSMUSG00000000708	K(lysine) acetyltransferase 2B
Kat5	ENSMUSG00000024926	K(lysine) acetyltransferase 5 [Source:MGI Symbol
Kat6a	ENSMUSG00000031540	K(lysine) acetyltransferase 6A [Source:MGI Symbol
Kat6b	ENSMUSG00000021767	K(lysine) acetyltransferase 6B [Source:MGI Symbol
Kat7	ENSMUSG00000038909	K(lysine) acetyltransferase 7 [Source:MGI Symbol
Kat8	ENSMUSG00000030801	K(lysine) acetyltransferase 8 [Source:MGI Symbol
Kcmf1	ENSMUSG00000055239	potassium channel modulatory factor 1 [Source:MGI Symbol
Kcnip3	ENSMUSG00000079056	Kv channel interacting protein 3, calsenilin [Source:MGI Symbol
Kdm2a	ENSMUSG00000054611	lysine (K)-specific demethylase 2A [Source:MGI Symbol
Kdm2b	ENSMUSG00000029475	lysine (K)-specific demethylase 2B
Kdm4a	ENSMUSG00000033326	lysine (K)-specific demethylase 4A
Kdm4b	ENSMUSG00000024201	lysine (K)-specific demethylase 4B
Kdm4c	ENSMUSG00000028397	lysine (K)-specific demethylase 4C
Kdm5a	ENSMUSG00000030180	lysine (K)-specific demethylase 5A [Source:MGI Symbol
Kdm5b	ENSMUSG00000042207	lysine (K)-specific demethylase 5B [Source:MGI Symbol
Kdm5c	ENSMUSG00000025332	lysine (K)-specific demethylase 5C [Source:MGI Symbol
Kdm5d	ENSMUSG00000056673	lysine (K)-specific demethylase 5D [Source:MGI Symbol
Keap1	ENSMUSG00000003308	kelch-like ECH-associated protein 1 [Source:MGI Symbol
Khdrbs1	ENSMUSG00000028790	KH domain containing, RNA binding, signal transduction associated 1 [Source:MGI Symbol
Khsrp	ENSMUSG00000007670	KH-type splicing regulatory protein [Source:MGI Symbol
Klf1	ENSMUSG00000054191	Kruppel-like factor 1 (erythroid) [Source:MGI Symbol
Klf10	ENSMUSG00000037465	Kruppel-like factor 10 [Source:MGI Symbol
Klf11	ENSMUSG00000020653	Kruppel-like factor 11 [Source:MGI Symbol
Klf12	ENSMUSG00000072294	Kruppel-like factor 12 [Source:MGI Symbol
Klf13	ENSMUSG00000052040	Kruppel-like factor 13 [Source:MGI Symbol
Klf14	ENSMUSG00000073209	Kruppel-like factor 14 [Source:MGI Symbol
Klf15	ENSMUSG00000030087	Kruppel-like factor 15 [Source:MGI Symbol
Klf16	ENSMUSG00000035397	Kruppel-like factor 16 [Source:MGI Symbol
Klf17	ENSMUSG00000048626	Kruppel-like factor 17 [Source:MGI Symbol
Klf2	ENSMUSG00000055148	Kruppel-like factor 2 (lung) [Source:MGI Symbol
Klf3	ENSMUSG00000029178	Kruppel-like factor 3 (basic) [Source:MGI Symbol
Klf4	ENSMUSG00000003032	Kruppel-like factor 4 (gut) [Source:MGI Symbol
Klf5	ENSMUSG00000005148	Kruppel-like factor 5 [Source:MGI Symbol
Klf6	ENSMUSG00000000078	Kruppel-like factor 6 [Source:MGI Symbol
Klf7	ENSMUSG00000025959	Kruppel-like factor 7 (ubiquitous) [Source:MGI Symbol
Klf8	ENSMUSG00000041649	Kruppel-like factor 8 [Source:MGI Symbol
Klf9	ENSMUSG00000033863	Kruppel-like factor 9 [Source:MGI Symbol
Klhl29	ENSMUSG00000020627	kelch-like 29
Kmt2a	ENSMUSG00000002028	lysine (K)-specific methyltransferase 2A [Source:MGI Symbol
Kmt2b	ENSMUSG00000006307	lysine (K)-specific methyltransferase 2B [Source:MGI Symbol
Kmt2c	ENSMUSG00000038056	lysine (K)-specific methyltransferase 2C [Source:MGI Symbol
Kmt2d	ENSMUSG00000048154	lysine (K)-specific methyltransferase 2D [Source:MGI Symbol
Kmt2e	ENSMUSG00000029004	lysine (K)-specific methyltransferase 2E [Source:MGI Symbol
Krr1	ENSMUSG00000063334	KRR1, small subunit (SSU) processome component, homolog (yeast)
L3mbtl1	ENSMUSG00000035576	L3MBTL1 histone methyl-lysine binding protein [Source:MGI Symbol
L3mbtl2	ENSMUSG00000022394	L3MBTL2 polycomb repressive complex 1 subunit [Source:MGI Symbol
L3mbtl3	ENSMUSG00000039089	L3MBTL3 histone methyl-lysine binding protein [Source:MGI Symbol
L3mbtl4	ENSMUSG00000041565	L3MBTL4 histone methyl-lysine binding protein [Source:MGI Symbol
Lbh	ENSMUSG00000024063	limb-bud and heart [Source:MGI Symbol
Lbx1	ENSMUSG00000025216	ladybird homeobox 1 [Source:MGI Symbol
Lbx2	ENSMUSG00000034968	ladybird homeobox 2 [Source:MGI Symbol
Lcor	ENSMUSG00000025019	ligand dependent nuclear receptor corepressor [Source:MGI Symbol
Lcorl	ENSMUSG00000015882	ligand dependent nuclear receptor corepressor-like [Source:MGI Symbol
Ldb1	ENSMUSG00000025223	LIM domain binding 1 [Source:MGI Symbol
Ldb2	ENSMUSG00000039706	LIM domain binding 2 [Source:MGI Symbol
Lef1	ENSMUSG00000027985	lymphoid enhancer binding factor 1 [Source:MGI Symbol
Lhx1	ENSMUSG00000018698	LIM homeobox protein 1 [Source:MGI Symbol
Lhx2	ENSMUSG00000000247	LIM homeobox protein 2 [Source:MGI Symbol
Lhx3	ENSMUSG00000026934	LIM homeobox protein 3 [Source:MGI Symbol
Lhx4	ENSMUSG00000026468	LIM homeobox protein 4 [Source:MGI Symbol
Lhx5	ENSMUSG00000029595	LIM homeobox protein 5 [Source:MGI Symbol
Lhx6	ENSMUSG00000026890	LIM homeobox protein 6 [Source:MGI Symbol
Lhx8	ENSMUSG00000096225	LIM homeobox protein 8 [Source:MGI Symbol
Lhx9	ENSMUSG00000019230	LIM homeobox protein 9 [Source:MGI Symbol
Limd1	ENSMUSG00000025239	LIM domains containing 1 [Source:MGI Symbol
Lin28a	ENSMUSG00000050966	lin-28 homolog A (C. elegans)
Lmo1	ENSMUSG00000036111	LIM domain only 1 [Source:MGI Symbol
Lmo2	ENSMUSG00000032698	LIM domain only 2 [Source:MGI Symbol
Lmo4	ENSMUSG00000028266	LIM domain only 4 [Source:MGI Symbol
Lmx1a	ENSMUSG00000026686	LIM homeobox transcription factor 1 alpha [Source:MGI Symbol
Lmx1b	ENSMUSG00000038765	LIM homeobox transcription factor 1 beta [Source:MGI Symbol
Lrrc6	ENSMUSG00000022375	leucine rich repeat containing 6 (testis) [Source:MGI Symbol
Lrrfip1	ENSMUSG00000026305	leucine rich repeat (in FLII) interacting protein 1 [Source:MGI Symbol
Lrrfip2	ENSMUSG00000032497	leucine rich repeat (in FLII) interacting protein 2 [Source:MGI Symbol
Lsm11	ENSMUSG00000044847	U7 snRNP-specific Sm-like protein LSM11 [Source:MGI Symbol
Lsm4	ENSMUSG00000031848	LSM4 homolog, U6 small nuclear RNA and mRNA degradation associated [Source:MGI Symbol
Lyar	ENSMUSG00000067367	Ly1 antibody reactive clone [Source:MGI Symbol
Lyl1	ENSMUSG00000034041	lymphoblastomic leukemia 1 [Source:MGI Symbol
Mad1l1	ENSMUSG00000029554	MAD1 mitotic arrest deficient 1-like 1
Mael	ENSMUSG00000040629	maelstrom spermatogenic transposon silencer [Source:MGI Symbol
Maf	ENSMUSG00000055435	avian musculoaponeurotic fibrosarcoma oncogene homolog [Source:MGI Symbol
Maf1	ENSMUSG00000022553	MAF1 homolog, negative regulator of RNA polymerase III [Source:MGI Symbol
Mafa	ENSMUSG00000047591	v-maf musculoaponeurotic fibrosarcoma oncogene family, protein A (avian) [Source:MGI Symbol
Mafb	ENSMUSG00000074622	v-maf musculoaponeurotic fibrosarcoma oncogene family, protein B (avian) [Source:MGI Symbol
Maff	ENSMUSG00000042622	v-maf musculoaponeurotic fibrosarcoma oncogene family, protein F (avian) [Source:MGI Symbol
Mafg	ENSMUSG00000051510	v-maf musculoaponeurotic fibrosarcoma oncogene family, protein G (avian) [Source:MGI Symbol
Mafk	ENSMUSG00000018143	v-maf musculoaponeurotic fibrosarcoma oncogene family, protein K (avian) [Source:MGI Symbol
Maged1	ENSMUSG00000025151	melanoma antigen, family D, 1 [Source:MGI Symbol
Maml1	ENSMUSG00000050567	mastermind like transcriptional coactivator 1 [Source:MGI Symbol
Map3k12	ENSMUSG00000023050	mitogen-activated protein kinase kinase kinase 12 [Source:MGI Symbol
Map3k7cl	ENSMUSG00000025610	Map3k7 C-terminal like
Mapk1	ENSMUSG00000063358	mitogen-activated protein kinase 1 [Source:MGI Symbol
Mapk3	ENSMUSG00000063065	mitogen-activated protein kinase 3 [Source:MGI Symbol
Mapk8	ENSMUSG00000021936	mitogen-activated protein kinase 8 [Source:MGI Symbol
Mapk8ip1	ENSMUSG00000027223	mitogen-activated protein kinase 8 interacting protein 1
Matr3	ENSMUSG00000037236	matrin 3 [Source:MGI Symbol
Max	ENSMUSG00000059436	Max protein [Source:MGI Symbol
Maz	ENSMUSG00000030678	MYC-associated zinc finger protein (purine-binding transcription factor) [Source:MGI Symbol
Mbd1	ENSMUSG00000024561	methyl-CpG binding domain protein 1 [Source:MGI Symbol
Mbd2	ENSMUSG00000024513	methyl-CpG binding domain protein 2 [Source:MGI Symbol
Mbd3	ENSMUSG00000035478	methyl-CpG binding domain protein 3 [Source:MGI Symbol
Mbd3l1	ENSMUSG00000038691	methyl-CpG binding domain protein 3-like 1 [Source:MGI Symbol
Mbd3l2	ENSMUSG00000047508	methyl-CpG binding domain protein 3-like 2 [Source:MGI Symbol
Mbd4	ENSMUSG00000030322	methyl-CpG binding domain protein 4 [Source:MGI Symbol
Mbd5	ENSMUSG00000036792	methyl-CpG binding domain protein 5 [Source:MGI Symbol
Mbd6	ENSMUSG00000025409	methyl-CpG binding domain protein 6 [Source:MGI Symbol
Mbnl3	ENSMUSG00000036109	muscleblind like splicing factor 3 [Source:MGI Symbol
Mbtd1	ENSMUSG00000059474	mbt domain containing 1 [Source:MGI Symbol
Mcm2	ENSMUSG00000002870	minichromosome maintenance complex component 2 [Source:MGI Symbol
Mcm3	ENSMUSG00000041859	minichromosome maintenance complex component 3 [Source:MGI Symbol
Mcm4	ENSMUSG00000022673	minichromosome maintenance complex component 4 [Source:MGI Symbol
Mcm5	ENSMUSG00000005410	minichromosome maintenance complex component 5 [Source:MGI Symbol
Mcm6	ENSMUSG00000026355	minichromosome maintenance complex component 6 [Source:MGI Symbol
Mcm7	ENSMUSG00000029730	minichromosome maintenance complex component 7 [Source:MGI Symbol
Mcm8	ENSMUSG00000027353	minichromosome maintenance 8 homologous recombination repair factor [Source:MGI Symbol
Mecom	ENSMUSG00000027684	MDS1 and EVI1 complex locus [Source:MGI Symbol
Mecp2	ENSMUSG00000031393	methyl CpG binding protein 2 [Source:MGI Symbol
Med1	ENSMUSG00000018160	mediator complex subunit 1
Med12	ENSMUSG00000079487	mediator complex subunit 12
Med15	ENSMUSG00000012114	mediator complex subunit 15
Med16	ENSMUSG00000013833	mediator complex subunit 16 [Source:MGI Symbol
Med17	ENSMUSG00000031935	mediator complex subunit 17
Med21	ENSMUSG00000030291	mediator complex subunit 21 [Source:MGI Symbol
Med24	ENSMUSG00000017210	mediator complex subunit 24
Med26	ENSMUSG00000045248	mediator complex subunit 26
Med27	ENSMUSG00000026799	mediator complex subunit 27 [Source:MGI Symbol
Med30	ENSMUSG00000038622	mediator complex subunit 30
Med4	ENSMUSG00000022109	mediator complex subunit 4
Med7	ENSMUSG00000020397	mediator complex subunit 7
Mef2a	ENSMUSG00000030557	myocyte enhancer factor 2A [Source:MGI Symbol
Mef2b	ENSMUSG00000079033	myocyte enhancer factor 2B [Source:MGI Symbol
Mef2c	ENSMUSG00000005583	myocyte enhancer factor 2C [Source:MGI Symbol
Mef2d	ENSMUSG00000001419	myocyte enhancer factor 2D [Source:MGI Symbol
Meis1	ENSMUSG00000020160	Meis homeobox 1 [Source:MGI Symbol
Meis2	ENSMUSG00000027210	Meis homeobox 2 [Source:MGI Symbol
Meis3	ENSMUSG00000041420	Meis homeobox 3 [Source:MGI Symbol
Men1	ENSMUSG00000024947	multiple endocrine neoplasia 1 [Source:MGI Symbol
Meox1	ENSMUSG00000001493	mesenchyme homeobox 1 [Source:MGI Symbol
Meox2	ENSMUSG00000036144	mesenchyme homeobox 2 [Source:MGI Symbol
Mesp1	ENSMUSG00000030544	mesoderm posterior 1 [Source:MGI Symbol
Mesp2	ENSMUSG00000030543	mesoderm posterior 2 [Source:MGI Symbol
Mga	ENSMUSG00000033943	MAX gene associated [Source:MGI Symbol
Mid1	ENSMUSG00000035299	midline 1 [Source:MGI Symbol
Mier1	ENSMUSG00000028522	MEIR1 treanscription regulator [Source:MGI Symbol
Mier2	ENSMUSG00000042570	MIER family member 2 [Source:MGI Symbol
Mier3	ENSMUSG00000032727	MIER family member 3 [Source:MGI Symbol
Mitf	ENSMUSG00000035158	melanogenesis associated transcription factor [Source:MGI Symbol
Mixl1	ENSMUSG00000026497	Mix1 homeobox-like 1 (Xenopus laevis) [Source:MGI Symbol
Mkx	ENSMUSG00000061013	mohawk homeobox [Source:MGI Symbol
Mllt1	ENSMUSG00000024212	myeloid/lymphoid or mixed-lineage leukemia
Mllt10	ENSMUSG00000026743	myeloid/lymphoid or mixed-lineage leukemia
Mllt11	ENSMUSG00000053192	myeloid/lymphoid or mixed-lineage leukemia
Mllt3	ENSMUSG00000028496	myeloid/lymphoid or mixed-lineage leukemia
Mllt6	ENSMUSG00000038437	myeloid/lymphoid or mixed-lineage leukemia
Mlx	ENSMUSG00000017801	MAX-like protein X [Source:MGI Symbol
Mlxip	ENSMUSG00000038342	MLX interacting protein [Source:MGI Symbol
Mlxipl	ENSMUSG00000005373	MLX interacting protein-like [Source:MGI Symbol
Mms19	ENSMUSG00000025159	MMS19 cytosolic iron-sulfur assembly component
Mnat1	ENSMUSG00000021103	menage a trois 1 [Source:MGI Symbol
Mnd1	ENSMUSG00000033752	meiotic nuclear divisions 1 [Source:MGI Symbol
Mndal	ENSMUSG00000090272	myeloid nuclear differentiation antigen like [Source:MGI Symbol
Mnt	ENSMUSG00000000282	max binding protein [Source:MGI Symbol
Mnx1	ENSMUSG00000001566	motor neuron and pancreas homeobox 1 [Source:MGI Symbol
Morf4l2	ENSMUSG00000031422	mortality factor 4 like 2 [Source:MGI Symbol
Mpl	ENSMUSG00000006389	myeloproliferative leukemia virus oncogene [Source:MGI Symbol
Mrtfa	ENSMUSG00000042292	myocardin related transcription factor A
Msc	ENSMUSG00000025930	musculin [Source:MGI Symbol
Msgn1	ENSMUSG00000047002	mesogenin 1 [Source:MGI Symbol
Msl3	ENSMUSG00000031358	MSL complex subunit 3
Msx1	ENSMUSG00000048450	msh homeobox 1 [Source:MGI Symbol
Msx2	ENSMUSG00000021469	msh homeobox 2 [Source:MGI Symbol
Msx3	ENSMUSG00000025469	msh homeobox 3 [Source:MGI Symbol
Mta1	ENSMUSG00000021144	metastasis associated 1 [Source:MGI Symbol
Mta2	ENSMUSG00000071646	metastasis-associated gene family, member 2 [Source:MGI Symbol
Mta3	ENSMUSG00000055817	metastasis associated 3 [Source:MGI Symbol
Mtf1	ENSMUSG00000028890	metal response element binding transcription factor 1 [Source:MGI Symbol
Mtf2	ENSMUSG00000029267	metal response element binding transcription factor 2 [Source:MGI Symbol
Mtpn	ENSMUSG00000029840	myotrophin [Source:MGI Symbol
Musk	ENSMUSG00000057280	muscle, skeletal, receptor tyrosine kinase [Source:MGI Symbol
Mxd1	ENSMUSG00000001156	MAX dimerization protein 1 [Source:MGI Symbol
Mxd3	ENSMUSG00000021485	Max dimerization protein 3 [Source:MGI Symbol
Mxd4	ENSMUSG00000037235	Max dimerization protein 4 [Source:MGI Symbol
Mxi1	ENSMUSG00000025025	MAX interactor 1, dimerization protein [Source:MGI Symbol
Myb	ENSMUSG00000019982	myeloblastosis oncogene [Source:MGI Symbol
Mybbp1a	ENSMUSG00000040463	MYB binding protein (P160) 1a [Source:MGI Symbol
Mybl1	ENSMUSG00000025912	myeloblastosis oncogene-like 1 [Source:MGI Symbol
Mybl2	ENSMUSG00000017861	myeloblastosis oncogene-like 2 [Source:MGI Symbol
Myc	ENSMUSG00000022346	myelocytomatosis oncogene [Source:MGI Symbol
Mycbp	ENSMUSG00000028647	MYC binding protein [Source:MGI Symbol
Mycl	ENSMUSG00000028654	v-myc avian myelocytomatosis viral oncogene lung carcinoma derived [Source:MGI Symbol
Mycn	ENSMUSG00000037169	v-myc avian myelocytomatosis viral related oncogene, neuroblastoma derived [Source:MGI Symbol
Mycs	ENSMUSG00000044597	myc-like oncogene, s-myc protein [Source:MGI Symbol
Myef2	ENSMUSG00000027201	myelin basic protein expression factor 2, repressor [Source:MGI Symbol
Myf5	ENSMUSG00000000435	myogenic factor 5 [Source:MGI Symbol
Myf6	ENSMUSG00000035923	myogenic factor 6 [Source:MGI Symbol
Mynn	ENSMUSG00000037730	myoneurin [Source:MGI Symbol
Myocd	ENSMUSG00000020542	myocardin [Source:MGI Symbol
Myod1	ENSMUSG00000009471	myogenic differentiation 1 [Source:MGI Symbol
Myog	ENSMUSG00000026459	myogenin [Source:MGI Symbol
Myrf	ENSMUSG00000036098	myelin regulatory factor [Source:MGI Symbol
Myrfl	ENSMUSG00000034057	myelin regulatory factor-like [Source:MGI Symbol
Mysm1	ENSMUSG00000062627	myb-like, SWIRM and MPN domains 1 [Source:MGI Symbol
Myt1	ENSMUSG00000010505	myelin transcription factor 1 [Source:MGI Symbol
Myt1l	ENSMUSG00000061911	myelin transcription factor 1-like [Source:MGI Symbol
Mzf1	ENSMUSG00000030380	myeloid zinc finger 1 [Source:MGI Symbol
Naa15	ENSMUSG00000063273	N(alpha)-acetyltransferase 15, NatA auxiliary subunit
Nab1	ENSMUSG00000002881	Ngfi-A binding protein 1 [Source:MGI Symbol
Nab2	ENSMUSG00000025402	Ngfi-A binding protein 2 [Source:MGI Symbol
Naca	ENSMUSG00000061315	nascent polypeptide-associated complex alpha polypeptide [Source:MGI Symbol
Nanog	ENSMUSG00000012396	Nanog homeobox [Source:MGI Symbol
Nat8f3	ENSMUSG00000051262	N-acetyltransferase 8 (GCN5-related) family member 3
Ncoa1	ENSMUSG00000020647	nuclear receptor coactivator 1 [Source:MGI Symbol
Ncoa2	ENSMUSG00000005886	nuclear receptor coactivator 2 [Source:MGI Symbol
Ncoa3	ENSMUSG00000027678	nuclear receptor coactivator 3 [Source:MGI Symbol
Ncoa4	ENSMUSG00000056234	nuclear receptor coactivator 4 [Source:MGI Symbol
Ncoa5	ENSMUSG00000039804	nuclear receptor coactivator 5 [Source:MGI Symbol
Ncoa6	ENSMUSG00000038369	nuclear receptor coactivator 6 [Source:MGI Symbol
Ncoa7	ENSMUSG00000039697	nuclear receptor coactivator 7 [Source:MGI Symbol
Ncor1	ENSMUSG00000018501	nuclear receptor co-repressor 1 [Source:MGI Symbol
Ncor2	ENSMUSG00000029478	nuclear receptor co-repressor 2 [Source:MGI Symbol
Ndn	ENSMUSG00000033585	necdin [Source:MGI Symbol
Nedd8	ENSMUSG00000010376	neural precursor cell expressed, developmentally down-regulated gene 8 [Source:MGI Symbol
Nelfa	ENSMUSG00000029111	negative elongation factor complex member A, Whsc2
Nelfcd	ENSMUSG00000016253	negative elongation factor complex member C/D, Th1l
Neurod1	ENSMUSG00000034701	neurogenic differentiation 1 [Source:MGI Symbol
Neurod2	ENSMUSG00000038255	neurogenic differentiation 2 [Source:MGI Symbol
Neurod4	ENSMUSG00000048015	neurogenic differentiation 4 [Source:MGI Symbol
Neurod6	ENSMUSG00000037984	neurogenic differentiation 6 [Source:MGI Symbol
Neurog1	ENSMUSG00000048904	neurogenin 1 [Source:MGI Symbol
Neurog2	ENSMUSG00000027967	neurogenin 2 [Source:MGI Symbol
Neurog3	ENSMUSG00000044312	neurogenin 3 [Source:MGI Symbol
Nfat5	ENSMUSG00000003847	nuclear factor of activated T cells 5 [Source:MGI Symbol
Nfatc1	ENSMUSG00000033016	nuclear factor of activated T cells, cytoplasmic, calcineurin dependent 1 [Source:MGI Symbol
Nfatc2	ENSMUSG00000027544	nuclear factor of activated T cells, cytoplasmic, calcineurin dependent 2 [Source:MGI Symbol
Nfatc2ip	ENSMUSG00000030722	nuclear factor of activated T cells, cytoplasmic, calcineurin dependent 2 interacting protein [Source:MGI Symbol
Nfatc3	ENSMUSG00000031902	nuclear factor of activated T cells, cytoplasmic, calcineurin dependent 3 [Source:MGI Symbol
Nfatc4	ENSMUSG00000023411	nuclear factor of activated T cells, cytoplasmic, calcineurin dependent 4 [Source:MGI Symbol
Nfe2	ENSMUSG00000058794	nuclear factor, erythroid derived 2 [Source:MGI Symbol
Nfe2l1	ENSMUSG00000038615	nuclear factor, erythroid derived 2,-like 1 [Source:MGI Symbol
Nfe2l2	ENSMUSG00000015839	nuclear factor, erythroid derived 2, like 2 [Source:MGI Symbol
Nfe2l3	ENSMUSG00000029832	nuclear factor, erythroid derived 2, like 3 [Source:MGI Symbol
Nfia	ENSMUSG00000028565	nuclear factor I/A [Source:MGI Symbol
Nfib	ENSMUSG00000008575	nuclear factor I/B [Source:MGI Symbol
Nfic	ENSMUSG00000055053	nuclear factor I/C [Source:MGI Symbol
Nfil3	ENSMUSG00000056749	nuclear factor, interleukin 3, regulated [Source:MGI Symbol
Nfix	ENSMUSG00000001911	nuclear factor I/X [Source:MGI Symbol
Nfkb1	ENSMUSG00000028163	nuclear factor of kappa light polypeptide gene enhancer in B cells 1, p105 [Source:MGI Symbol
Nfkb2	ENSMUSG00000025225	nuclear factor of kappa light polypeptide gene enhancer in B cells 2, p49/p100 [Source:MGI Symbol
Nfkbia	ENSMUSG00000021025	nuclear factor of kappa light polypeptide gene enhancer in B cells inhibitor, alpha [Source:MGI Symbol
Nfkbib	ENSMUSG00000030595	nuclear factor of kappa light polypeptide gene enhancer in B cells inhibitor, beta [Source:MGI Symbol
Nfkbid	ENSMUSG00000036931	nuclear factor of kappa light polypeptide gene enhancer in B cells inhibitor, delta [Source:MGI Symbol
Nfkbie	ENSMUSG00000023947	nuclear factor of kappa light polypeptide gene enhancer in B cells inhibitor, epsilon [Source:MGI Symbol
Nfkbil1	ENSMUSG00000042419	nuclear factor of kappa light polypeptide gene enhancer in B cells inhibitor like 1 [Source:MGI Symbol
Nfkbiz	ENSMUSG00000035356	nuclear factor of kappa light polypeptide gene enhancer in B cells inhibitor, zeta [Source:MGI Symbol
Nfrkb	ENSMUSG00000042185	nuclear factor related to kappa B binding protein [Source:MGI Symbol
Nfx1	ENSMUSG00000028423	nuclear transcription factor, X-box binding 1 [Source:MGI Symbol
Nfxl1	ENSMUSG00000072889	nuclear transcription factor, X-box binding-like 1 [Source:MGI Symbol
Nfya	ENSMUSG00000023994	nuclear transcription factor-Y alpha [Source:MGI Symbol
Nfyb	ENSMUSG00000020248	nuclear transcription factor-Y beta [Source:MGI Symbol
Nfyc	ENSMUSG00000032897	nuclear transcription factor-Y gamma [Source:MGI Symbol
Nhlh1	ENSMUSG00000051251	nescient helix loop helix 1 [Source:MGI Symbol
Nhlh2	ENSMUSG00000048540	nescient helix loop helix 2 [Source:MGI Symbol
Nifk	ENSMUSG00000026377	nucleolar protein interacting with the FHA domain of MKI67
Nkd2	ENSMUSG00000021567	naked cuticle 2 [Source:MGI Symbol
Nkrf	ENSMUSG00000044149	NF-kappaB repressing factor [Source:MGI Symbol
Nkx1-1	ENSMUSG00000029112	NK1 homeobox 1 [Source:MGI Symbol
Nkx1-2	ENSMUSG00000048528	NK1 homeobox 2 [Source:MGI Symbol
Nkx2-1	ENSMUSG00000001496	NK2 homeobox 1 [Source:MGI Symbol
Nkx2-2	ENSMUSG00000027434	NK2 homeobox 2 [Source:MGI Symbol
Nkx2-3	ENSMUSG00000044220	NK2 homeobox 3 [Source:MGI Symbol
Nkx2-4	ENSMUSG00000054160	NK2 homeobox 4 [Source:MGI Symbol
Nkx2-5	ENSMUSG00000015579	NK2 homeobox 5 [Source:MGI Symbol
Nkx2-6	ENSMUSG00000044186	NK2 homeobox 6 [Source:MGI Symbol
Nkx2-9	ENSMUSG00000058669	NK2 homeobox 9 [Source:MGI Symbol
Nkx3-1	ENSMUSG00000022061	NK3 homeobox 1 [Source:MGI Symbol
Nkx3-2	ENSMUSG00000049691	NK3 homeobox 2 [Source:MGI Symbol
Nkx6-1	ENSMUSG00000035187	NK6 homeobox 1 [Source:MGI Symbol
Nkx6-2	ENSMUSG00000041309	NK6 homeobox 2 [Source:MGI Symbol
Nkx6-3	ENSMUSG00000063672	NK6 homeobox 3 [Source:MGI Symbol
Nlrc5	ENSMUSG00000074151	NLR family, CARD domain containing 5
Nmi	ENSMUSG00000026946	N-myc (and STAT) interactor [Source:MGI Symbol
Nobox	ENSMUSG00000029736	NOBOX oogenesis homeobox [Source:MGI Symbol
Noc3l	ENSMUSG00000024999	NOC3 like DNA replication regulator [Source:MGI Symbol
Noc4l	ENSMUSG00000033294	NOC4 like [Source:MGI Symbol
Nono	ENSMUSG00000031311	non-POU-domain-containing, octamer binding protein [Source:MGI Symbol
Nop2	ENSMUSG00000038279	NOP2 nucleolar protein
Notch1	ENSMUSG00000026923	notch 1 [Source:MGI Symbol
Notch2	ENSMUSG00000027878	notch 2 [Source:MGI Symbol
Notch3	ENSMUSG00000038146	notch 3 [Source:MGI Symbol
Notch4	ENSMUSG00000015468	notch 4 [Source:MGI Symbol
Noto	ENSMUSG00000068302	notochord homeobox [Source:MGI Symbol
Npas1	ENSMUSG00000001988	neuronal PAS domain protein 1 [Source:MGI Symbol
Npas2	ENSMUSG00000026077	neuronal PAS domain protein 2 [Source:MGI Symbol
Npas3	ENSMUSG00000021010	neuronal PAS domain protein 3 [Source:MGI Symbol
Npas4	ENSMUSG00000045903	neuronal PAS domain protein 4 [Source:MGI Symbol
Nptxr	ENSMUSG00000022421	neuronal pentraxin receptor [Source:MGI Symbol
Nr0b1	ENSMUSG00000025056	nuclear receptor subfamily 0, group B, member 1 [Source:MGI Symbol
Nr0b2	ENSMUSG00000037583	nuclear receptor subfamily 0, group B, member 2 [Source:MGI Symbol
Nr1d1	ENSMUSG00000020889	nuclear receptor subfamily 1, group D, member 1 [Source:MGI Symbol
Nr1d2	ENSMUSG00000021775	nuclear receptor subfamily 1, group D, member 2 [Source:MGI Symbol
Nr1h2	ENSMUSG00000060601	nuclear receptor subfamily 1, group H, member 2 [Source:MGI Symbol
Nr1h3	ENSMUSG00000002108	nuclear receptor subfamily 1, group H, member 3 [Source:MGI Symbol
Nr1h4	ENSMUSG00000047638	nuclear receptor subfamily 1, group H, member 4 [Source:MGI Symbol
Nr1h5	ENSMUSG00000048938	nuclear receptor subfamily 1, group H, member 5 [Source:MGI Symbol
Nr1i2	ENSMUSG00000022809	nuclear receptor subfamily 1, group I, member 2 [Source:MGI Symbol
Nr1i3	ENSMUSG00000005677	nuclear receptor subfamily 1, group I, member 3 [Source:MGI Symbol
Nr2c1	ENSMUSG00000005897	nuclear receptor subfamily 2, group C, member 1 [Source:MGI Symbol
Nr2c2	ENSMUSG00000005893	nuclear receptor subfamily 2, group C, member 2 [Source:MGI Symbol
Nr2e1	ENSMUSG00000019803	nuclear receptor subfamily 2, group E, member 1 [Source:MGI Symbol
Nr2e3	ENSMUSG00000032292	nuclear receptor subfamily 2, group E, member 3 [Source:MGI Symbol
Nr2f1	ENSMUSG00000069171	nuclear receptor subfamily 2, group F, member 1 [Source:MGI Symbol
Nr2f2	ENSMUSG00000030551	nuclear receptor subfamily 2, group F, member 2 [Source:MGI Symbol
Nr2f6	ENSMUSG00000002393	nuclear receptor subfamily 2, group F, member 6 [Source:MGI Symbol
Nr3c1	ENSMUSG00000024431	nuclear receptor subfamily 3, group C, member 1 [Source:MGI Symbol
Nr3c2	ENSMUSG00000031618	nuclear receptor subfamily 3, group C, member 2 [Source:MGI Symbol
Nr4a1	ENSMUSG00000023034	nuclear receptor subfamily 4, group A, member 1 [Source:MGI Symbol
Nr4a2	ENSMUSG00000026826	nuclear receptor subfamily 4, group A, member 2 [Source:MGI Symbol
Nr4a3	ENSMUSG00000028341	nuclear receptor subfamily 4, group A, member 3 [Source:MGI Symbol
Nr5a1	ENSMUSG00000026751	nuclear receptor subfamily 5, group A, member 1 [Source:MGI Symbol
Nr5a2	ENSMUSG00000026398	nuclear receptor subfamily 5, group A, member 2 [Source:MGI Symbol
Nr6a1	ENSMUSG00000063972	nuclear receptor subfamily 6, group A, member 1 [Source:MGI Symbol
Nrarp	ENSMUSG00000078202	Notch-regulated ankyrin repeat protein [Source:MGI Symbol
Nrbf2	ENSMUSG00000075000	nuclear receptor binding factor 2 [Source:MGI Symbol
Nrf1	ENSMUSG00000058440	nuclear respiratory factor 1 [Source:MGI Symbol
Nrip1	ENSMUSG00000048490	nuclear receptor interacting protein 1 [Source:MGI Symbol
Nrip2	ENSMUSG00000001520	nuclear receptor interacting protein 2 [Source:MGI Symbol
Nrl	ENSMUSG00000040632	neural retina leucine zipper gene [Source:MGI Symbol
Nsd1	ENSMUSG00000021488	nuclear receptor-binding SET-domain protein 1 [Source:MGI Symbol
Nsd2	ENSMUSG00000057406	nuclear receptor binding SET domain protein 2
Nudt12	ENSMUSG00000024228	nudix (nucleoside diphosphate linked moiety X)-type motif 12 [Source:MGI Symbol
Nufip1	ENSMUSG00000022009	nuclear fragile X mental retardation protein interacting protein 1 [Source:MGI Symbol
Nupr1	ENSMUSG00000030717	nuclear protein transcription regulator 1 [Source:MGI Symbol
Obox1	ENSMUSG00000054310	oocyte specific homeobox 1 [Source:MGI Symbol
Obox3	ENSMUSG00000066772	oocyte specific homeobox 3 [Source:MGI Symbol
Obox5	ENSMUSG00000074366	oocyte specific homeobox 5 [Source:MGI Symbol
Obox6	ENSMUSG00000041583	oocyte specific homeobox 6 [Source:MGI Symbol
Obox7	ENSMUSG00000055942	oocyte specific homeobox 7 [Source:MGI Symbol
Olig1	ENSMUSG00000046160	oligodendrocyte transcription factor 1 [Source:MGI Symbol
Olig2	ENSMUSG00000039830	oligodendrocyte transcription factor 2 [Source:MGI Symbol
Olig3	ENSMUSG00000045591	oligodendrocyte transcription factor 3 [Source:MGI Symbol
Onecut1	ENSMUSG00000043013	one cut domain, family member 1 [Source:MGI Symbol
Onecut2	ENSMUSG00000045991	one cut domain, family member 2 [Source:MGI Symbol
Onecut3	ENSMUSG00000045518	one cut domain, family member 3 [Source:MGI Symbol
Orc2	ENSMUSG00000026037	origin recognition complex, subunit 2
Orc3	ENSMUSG00000040044	origin recognition complex, subunit 3 [Source:MGI Symbol
Osr1	ENSMUSG00000048387	odd-skipped related transcription factor 1 [Source:MGI Symbol
Osr2	ENSMUSG00000022330	odd-skipped related 2 [Source:MGI Symbol
Ostf1	ENSMUSG00000024725	osteoclast stimulating factor 1 [Source:MGI Symbol
Otp	ENSMUSG00000021685	orthopedia homeobox [Source:MGI Symbol
Otx1	ENSMUSG00000005917	orthodenticle homeobox 1 [Source:MGI Symbol
Otx2	ENSMUSG00000021848	orthodenticle homeobox 2 [Source:MGI Symbol
Ovol1	ENSMUSG00000024922	ovo like zinc finger 1 [Source:MGI Symbol
Ovol2	ENSMUSG00000037279	ovo like zinc finger 2 [Source:MGI Symbol
Ovol3	ENSMUSG00000100512	ovo like zinc finger 3 [Source:MGI Symbol
Papola	ENSMUSG00000021111	poly (A) polymerase alpha [Source:MGI Symbol
Papolb	ENSMUSG00000074817	poly (A) polymerase beta (testis specific) [Source:MGI Symbol
Parp1	ENSMUSG00000026496	poly (ADP-ribose) polymerase family, member 1 [Source:MGI Symbol
Parp12	ENSMUSG00000038507	poly (ADP-ribose) polymerase family, member 12 [Source:MGI Symbol
Patz1	ENSMUSG00000020453	POZ (BTB) and AT hook containing zinc finger 1 [Source:MGI Symbol
Pawr	ENSMUSG00000035873	PRKC, apoptosis, WT1, regulator [Source:MGI Symbol
Pax1	ENSMUSG00000037034	paired box 1 [Source:MGI Symbol
Pax2	ENSMUSG00000004231	paired box 2 [Source:MGI Symbol
Pax3	ENSMUSG00000004872	paired box 3 [Source:MGI Symbol
Pax4	ENSMUSG00000029706	paired box 4 [Source:MGI Symbol
Pax5	ENSMUSG00000014030	paired box 5 [Source:MGI Symbol
Pax6	ENSMUSG00000027168	paired box 6 [Source:MGI Symbol
Pax7	ENSMUSG00000028736	paired box 7 [Source:MGI Symbol
Pax8	ENSMUSG00000026976	paired box 8 [Source:MGI Symbol
Pax9	ENSMUSG00000001497	paired box 9 [Source:MGI Symbol
Paxbp1	ENSMUSG00000022974	PAX3 and PAX7 binding protein 1 [Source:MGI Symbol
Pbrm1	ENSMUSG00000042323	polybromo 1 [Source:MGI Symbol
Pbx1	ENSMUSG00000052534	pre B cell leukemia homeobox 1 [Source:MGI Symbol
Pbx2	ENSMUSG00000034673	pre B cell leukemia homeobox 2 [Source:MGI Symbol
Pbx3	ENSMUSG00000038718	pre B cell leukemia homeobox 3 [Source:MGI Symbol
Pbx4	ENSMUSG00000031860	pre B cell leukemia homeobox 4 [Source:MGI Symbol
Pbxip1	ENSMUSG00000042613	pre B cell leukemia transcription factor interacting protein 1 [Source:MGI Symbol
Pcbd1	ENSMUSG00000020098	pterin 4 alpha carbinolamine dehydratase/dimerization cofactor of hepatocyte nuclear factor 1 alpha (TCF1) 1
Pcbp1	ENSMUSG00000051695	poly(rC) binding protein 1 [Source:MGI Symbol
Pcbp2	ENSMUSG00000056851	poly(rC) binding protein 2 [Source:MGI Symbol
Pcbp3	ENSMUSG00000001120	poly(rC) binding protein 3 [Source:MGI Symbol
Pcbp4	ENSMUSG00000023495	poly(rC) binding protein 4 [Source:MGI Symbol
Pcgf2	ENSMUSG00000018537	polycomb group ring finger 2
Pcgf6	ENSMUSG00000025050	polycomb group ring finger 6 [Source:MGI Symbol
Pdcd11	ENSMUSG00000025047	programmed cell death 11 [Source:MGI Symbol
Pdcd7	ENSMUSG00000041837	programmed cell death 7 [Source:MGI Symbol
Pdlim1	ENSMUSG00000055044	PDZ and LIM domain 1 (elfin) [Source:MGI Symbol
Pdlim4	ENSMUSG00000020388	PDZ and LIM domain 4 [Source:MGI Symbol
Pds5b	ENSMUSG00000034021	PDS5 cohesin associated factor B
Pdx1	ENSMUSG00000029644	pancreatic and duodenal homeobox 1 [Source:MGI Symbol
Pdzd2	ENSMUSG00000022197	PDZ domain containing 2 [Source:MGI Symbol
Peg3	ENSMUSG00000002265	paternally expressed 3 [Source:MGI Symbol
Per1	ENSMUSG00000020893	period circadian clock 1 [Source:MGI Symbol
Per2	ENSMUSG00000055866	period circadian clock 2 [Source:MGI Symbol
Per3	ENSMUSG00000028957	period circadian clock 3 [Source:MGI Symbol
Pfdn1	ENSMUSG00000024346	prefoldin 1 [Source:MGI Symbol
Pgr	ENSMUSG00000031870	progesterone receptor [Source:MGI Symbol
Phb	ENSMUSG00000038845	prohibitin [Source:MGI Symbol
Phb2	ENSMUSG00000004264	prohibitin 2 [Source:MGI Symbol
Phf1	ENSMUSG00000024193	PHD finger protein 1 [Source:MGI Symbol
Phf10	ENSMUSG00000023883	PHD finger protein 10 [Source:MGI Symbol
Phf12	ENSMUSG00000037791	PHD finger protein 12 [Source:MGI Symbol
Phf13	ENSMUSG00000047777	PHD finger protein 13 [Source:MGI Symbol
Phf2	ENSMUSG00000038025	PHD finger protein 2 [Source:MGI Symbol
Phf20	ENSMUSG00000038116	PHD finger protein 20 [Source:MGI Symbol
Phf20l1	ENSMUSG00000072501	PHD finger protein 20-like 1 [Source:MGI Symbol
Phf21a	ENSMUSG00000058318	PHD finger protein 21A
Phf5a	ENSMUSG00000061360	PHD finger protein 5A [Source:MGI Symbol
Phf7	ENSMUSG00000021902	PHD finger protein 7 [Source:MGI Symbol
Phf8	ENSMUSG00000041229	PHD finger protein 8 [Source:MGI Symbol
Phox2a	ENSMUSG00000007946	paired-like homeobox 2a [Source:MGI Symbol
Phox2b	ENSMUSG00000012520	paired-like homeobox 2b [Source:MGI Symbol
Phtf1	ENSMUSG00000058388	putative homeodomain transcription factor 1 [Source:MGI Symbol
Phtf2	ENSMUSG00000039987	putative homeodomain transcription factor 2 [Source:MGI Symbol
Pias1	ENSMUSG00000032405	protein inhibitor of activated STAT 1 [Source:MGI Symbol
Pias2	ENSMUSG00000025423	protein inhibitor of activated STAT 2
Pias4	ENSMUSG00000004934	protein inhibitor of activated STAT 4
Pitx1	ENSMUSG00000021506	paired-like homeodomain transcription factor 1 [Source:MGI Symbol
Pitx2	ENSMUSG00000028023	paired-like homeodomain transcription factor 2 [Source:MGI Symbol
Pitx3	ENSMUSG00000025229	paired-like homeodomain transcription factor 3 [Source:MGI Symbol
Pkhd1	ENSMUSG00000043760	polycystic kidney and hepatic disease 1 [Source:MGI Symbol
Pkhd1l1	ENSMUSG00000038725	polycystic kidney and hepatic disease 1-like 1 [Source:MGI Symbol
Pknox1	ENSMUSG00000006705	Pbx/knotted 1 homeobox [Source:MGI Symbol
Pknox2	ENSMUSG00000035934	Pbx/knotted 1 homeobox 2 [Source:MGI Symbol
Pla2g6	ENSMUSG00000042632	phospholipase A2, group VI [Source:MGI Symbol
Plag1	ENSMUSG00000003282	pleiomorphic adenoma gene 1 [Source:MGI Symbol
Plagl1	ENSMUSG00000019817	pleiomorphic adenoma gene-like 1 [Source:MGI Symbol
Plagl2	ENSMUSG00000051413	pleiomorphic adenoma gene-like 2 [Source:MGI Symbol
Plek	ENSMUSG00000020120	pleckstrin [Source:MGI Symbol
Plrg1	ENSMUSG00000027998	pleiotropic regulator 1 [Source:MGI Symbol
Pmfbp1	ENSMUSG00000031727	polyamine modulated factor 1 binding protein 1 [Source:MGI Symbol
Pml	ENSMUSG00000036986	promyelocytic leukemia [Source:MGI Symbol
Pms1	ENSMUSG00000026098	PMS1 homolog 1, mismatch repair system component [Source:MGI Symbol
Pogk	ENSMUSG00000040596	pogo transposable element with KRAB domain [Source:MGI Symbol
Pogz	ENSMUSG00000038902	pogo transposable element with ZNF domain [Source:MGI Symbol
Polr1a	ENSMUSG00000049553	polymerase (RNA) I polypeptide A
Polr1b	ENSMUSG00000027395	polymerase (RNA) I polypeptide B
Polr1c	ENSMUSG00000067148	polymerase (RNA) I polypeptide C
Polr1d	ENSMUSG00000029642	polymerase (RNA) I polypeptide D
Polr2a	ENSMUSG00000005198	polymerase (RNA) II (DNA directed) polypeptide A [Source:MGI Symbol
Polr2b	ENSMUSG00000029250	polymerase (RNA) II (DNA directed) polypeptide B [Source:MGI Symbol
Polr2c	ENSMUSG00000031783	polymerase (RNA) II (DNA directed) polypeptide C [Source:MGI Symbol
Polr2e	ENSMUSG00000004667	polymerase (RNA) II (DNA directed) polypeptide E [Source:MGI Symbol
Polr2g	ENSMUSG00000071662	polymerase (RNA) II (DNA directed) polypeptide G [Source:MGI Symbol
Polr2h	ENSMUSG00000021018	polymerase (RNA) II (DNA directed) polypeptide H [Source:MGI Symbol
Polr2i	ENSMUSG00000019738	polymerase (RNA) II (DNA directed) polypeptide I [Source:MGI Symbol
Polr2j	ENSMUSG00000039771	polymerase (RNA) II (DNA directed) polypeptide J [Source:MGI Symbol
Polr2k	ENSMUSG00000045996	polymerase (RNA) II (DNA directed) polypeptide K [Source:MGI Symbol
Polr2l	ENSMUSG00000038489	polymerase (RNA) II (DNA directed) polypeptide L [Source:MGI Symbol
Polr3b	ENSMUSG00000034453	polymerase (RNA) III (DNA directed) polypeptide B [Source:MGI Symbol
Polr3d	ENSMUSG00000000776	polymerase (RNA) III (DNA directed) polypeptide D [Source:MGI Symbol
Polr3e	ENSMUSG00000030880	polymerase (RNA) III (DNA directed) polypeptide E [Source:MGI Symbol
Polr3h	ENSMUSG00000022476	polymerase (RNA) III (DNA directed) polypeptide H [Source:MGI Symbol
Polrmt	ENSMUSG00000020329	polymerase (RNA) mitochondrial (DNA directed) [Source:MGI Symbol
Pou1f1	ENSMUSG00000004842	POU domain, class 1, transcription factor 1 [Source:MGI Symbol
Pou2af1	ENSMUSG00000032053	POU domain, class 2, associating factor 1 [Source:MGI Symbol
Pou2f1	ENSMUSG00000026565	POU domain, class 2, transcription factor 1 [Source:MGI Symbol
Pou2f2	ENSMUSG00000008496	POU domain, class 2, transcription factor 2 [Source:MGI Symbol
Pou2f3	ENSMUSG00000032015	POU domain, class 2, transcription factor 3 [Source:MGI Symbol
Pou3f1	ENSMUSG00000090125	POU domain, class 3, transcription factor 1 [Source:MGI Symbol
Pou3f2	ENSMUSG00000095139	POU domain, class 3, transcription factor 2 [Source:MGI Symbol
Pou3f3	ENSMUSG00000045515	POU domain, class 3, transcription factor 3 [Source:MGI Symbol
Pou3f4	ENSMUSG00000056854	POU domain, class 3, transcription factor 4 [Source:MGI Symbol
Pou4f1	ENSMUSG00000048349	POU domain, class 4, transcription factor 1 [Source:MGI Symbol
Pou4f2	ENSMUSG00000031688	POU domain, class 4, transcription factor 2 [Source:MGI Symbol
Pou4f3	ENSMUSG00000024497	POU domain, class 4, transcription factor 3 [Source:MGI Symbol
Pou5f1	ENSMUSG00000024406	POU domain, class 5, transcription factor 1 [Source:MGI Symbol
Pou5f2	ENSMUSG00000093668	POU domain class 5, transcription factor 2 [Source:MGI Symbol
Pou6f1	ENSMUSG00000009739	POU domain, class 6, transcription factor 1 [Source:MGI Symbol
Pou6f2	ENSMUSG00000009734	POU domain, class 6, transcription factor 2 [Source:MGI Symbol
Ppara	ENSMUSG00000022383	peroxisome proliferator activated receptor alpha [Source:MGI Symbol
Ppard	ENSMUSG00000002250	peroxisome proliferator activator receptor delta [Source:MGI Symbol
Pparg	ENSMUSG00000000440	peroxisome proliferator activated receptor gamma [Source:MGI Symbol
Ppargc1a	ENSMUSG00000029167	peroxisome proliferative activated receptor, gamma, coactivator 1 alpha [Source:MGI Symbol
Ppargc1b	ENSMUSG00000033871	peroxisome proliferative activated receptor, gamma, coactivator 1 beta [Source:MGI Symbol
Ppp1r10	ENSMUSG00000039220	protein phosphatase 1, regulatory subunit 10 [Source:MGI Symbol
Ppp1r12b	ENSMUSG00000073557	protein phosphatase 1, regulatory subunit 12B [Source:MGI Symbol
Ppp1r12c	ENSMUSG00000019254	protein phosphatase 1, regulatory subunit 12C [Source:MGI Symbol
Ppp1r13b	ENSMUSG00000021285	protein phosphatase 1, regulatory subunit 13B [Source:MGI Symbol
Ppp1r13l	ENSMUSG00000040734	protein phosphatase 1, regulatory subunit 13 like [Source:MGI Symbol
Ppp1r16b	ENSMUSG00000037754	protein phosphatase 1, regulatory subunit 16B [Source:MGI Symbol
Ppp1r1b	ENSMUSG00000061718	protein phosphatase 1, regulatory inhibitor subunit 1B [Source:MGI Symbol
Ppp2r1a	ENSMUSG00000007564	protein phosphatase 2, regulatory subunit A, alpha [Source:MGI Symbol
Ppp3cb	ENSMUSG00000021816	protein phosphatase 3, catalytic subunit, beta isoform [Source:MGI Symbol
Ppp5c	ENSMUSG00000003099	protein phosphatase 5, catalytic subunit [Source:MGI Symbol
Pqbp1	ENSMUSG00000031157	polyglutamine binding protein 1 [Source:MGI Symbol
Prdm1	ENSMUSG00000038151	PR domain containing 1, with ZNF domain [Source:MGI Symbol
Prdm10	ENSMUSG00000042496	PR domain containing 10 [Source:MGI Symbol
Prdm11	ENSMUSG00000075028	PR domain containing 11 [Source:MGI Symbol
Prdm12	ENSMUSG00000079466	PR domain containing 12 [Source:MGI Symbol
Prdm13	ENSMUSG00000040478	PR domain containing 13 [Source:MGI Symbol
Prdm14	ENSMUSG00000042414	PR domain containing 14 [Source:MGI Symbol
Prdm15	ENSMUSG00000014039	PR domain containing 15 [Source:MGI Symbol
Prdm16	ENSMUSG00000039410	PR domain containing 16 [Source:MGI Symbol
Prdm2	ENSMUSG00000057637	PR domain containing 2, with ZNF domain [Source:MGI Symbol
Prdm4	ENSMUSG00000035529	PR domain containing 4 [Source:MGI Symbol
Prdm5	ENSMUSG00000029913	PR domain containing 5 [Source:MGI Symbol
Prdm6	ENSMUSG00000069378	PR domain containing 6 [Source:MGI Symbol
Prdm8	ENSMUSG00000035456	PR domain containing 8 [Source:MGI Symbol
Prdm9	ENSMUSG00000051977	PR domain containing 9 [Source:MGI Symbol
Preb	ENSMUSG00000045302	prolactin regulatory element binding [Source:MGI Symbol
Prkar1a	ENSMUSG00000020612	protein kinase, cAMP dependent regulatory, type I, alpha [Source:MGI Symbol
Prop1	ENSMUSG00000044542	paired like homeodomain factor 1 [Source:MGI Symbol
Prox1	ENSMUSG00000010175	prospero homeobox 1 [Source:MGI Symbol
Prox2	ENSMUSG00000042320	prospero homeobox 2 [Source:MGI Symbol
Prr3	ENSMUSG00000038500	proline-rich polypeptide 3 [Source:MGI Symbol
Prrx1	ENSMUSG00000026586	paired related homeobox 1 [Source:MGI Symbol
Prrx2	ENSMUSG00000039476	paired related homeobox 2 [Source:MGI Symbol
Prrxl1	ENSMUSG00000041730	paired related homeobox protein-like 1 [Source:MGI Symbol
Psmc3	ENSMUSG00000002102	proteasome (prosome, macropain) 26S subunit, ATPase 3 [Source:MGI Symbol
Psmc3ip	ENSMUSG00000019303	proteasome (prosome, macropain) 26S subunit, ATPase 3, interacting protein [Source:MGI Symbol
Psmc5	ENSMUSG00000020708	protease (prosome, macropain) 26S subunit, ATPase 5 [Source:MGI Symbol
Psmd10	ENSMUSG00000031429	proteasome (prosome, macropain) 26S subunit, non-ATPase, 10 [Source:MGI Symbol
Psmd9	ENSMUSG00000029440	proteasome (prosome, macropain) 26S subunit, non-ATPase, 9 [Source:MGI Symbol
Pspc1	ENSMUSG00000021938	paraspeckle protein 1 [Source:MGI Symbol
Ptf1a	ENSMUSG00000026735	pancreas specific transcription factor, 1a [Source:MGI Symbol
Ptges2	ENSMUSG00000026820	prostaglandin E synthase 2 [Source:MGI Symbol
Ptma	ENSMUSG00000026238	prothymosin alpha [Source:MGI Symbol
Pura	ENSMUSG00000043991	purine rich element binding protein A [Source:MGI Symbol
Purb	ENSMUSG00000094483	purine rich element binding protein B [Source:MGI Symbol
Purg	ENSMUSG00000049184	purine-rich element binding protein G [Source:MGI Symbol
Rab11a	ENSMUSG00000004771	RAB11A, member RAS oncogene family [Source:MGI Symbol
Rab11b	ENSMUSG00000077450	RAB11B, member RAS oncogene family [Source:MGI Symbol
Rab11fip4	ENSMUSG00000017639	RAB11 family interacting protein 4 (class II) [Source:MGI Symbol
Rab15	ENSMUSG00000021062	RAB15, member RAS oncogene family [Source:MGI Symbol
Rab18	ENSMUSG00000073639	RAB18, member RAS oncogene family [Source:MGI Symbol
Rab25	ENSMUSG00000008601	RAB25, member RAS oncogene family [Source:MGI Symbol
Rab2a	ENSMUSG00000047187	RAB2A, member RAS oncogene family
Rab8a	ENSMUSG00000003037	RAB8A, member RAS oncogene family [Source:MGI Symbol
Rab8b	ENSMUSG00000036943	RAB8B, member RAS oncogene family [Source:MGI Symbol
Rabl3	ENSMUSG00000022827	RAB, member RAS oncogene family-like 3 [Source:MGI Symbol
Rai1	ENSMUSG00000062115	retinoic acid induced 1 [Source:MGI Symbol
Rai14	ENSMUSG00000022246	retinoic acid induced 14 [Source:MGI Symbol
Ralgapa1	ENSMUSG00000021027	Ral GTPase activating protein, alpha subunit 1
Rara	ENSMUSG00000037992	retinoic acid receptor, alpha [Source:MGI Symbol
Rarb	ENSMUSG00000017491	retinoic acid receptor, beta [Source:MGI Symbol
Rarg	ENSMUSG00000001288	retinoic acid receptor, gamma [Source:MGI Symbol
Rax	ENSMUSG00000024518	retina and anterior neural fold homeobox [Source:MGI Symbol
Rb1	ENSMUSG00000022105	RB transcriptional corepressor 1 [Source:MGI Symbol
Rbak	ENSMUSG00000061898	RB-associated KRAB zinc finger [Source:MGI Symbol
Rbbp7	ENSMUSG00000031353	retinoblastoma binding protein 7, chromatin remodeling factor [Source:MGI Symbol
Rbfox2	ENSMUSG00000033565	RNA binding protein, fox-1 homolog (C. elegans) 2
Rbl1	ENSMUSG00000027641	RB transcriptional corepressor like 1 [Source:MGI Symbol
Rbl2	ENSMUSG00000031666	RB transcriptional corepressor like 2 [Source:MGI Symbol
Rbm14	ENSMUSG00000006456	RNA binding motif protein 14 [Source:MGI Symbol
Rbm20	ENSMUSG00000043639	RNA binding motif protein 20 [Source:MGI Symbol
Rbm22	ENSMUSG00000024604	RNA binding motif protein 22 [Source:MGI Symbol
Rbm39	ENSMUSG00000027620	RNA binding motif protein 39
Rbpj	ENSMUSG00000039191	recombination signal binding protein for immunoglobulin kappa J region [Source:MGI Symbol
Rbpjl	ENSMUSG00000017007	recombination signal binding protein for immunoglobulin kappa J region-like [Source:MGI Symbol
Rc3h1	ENSMUSG00000040423	RING CCCH (C3H) domains 1 [Source:MGI Symbol
Rc3h2	ENSMUSG00000075376	ring finger and CCCH-type zinc finger domains 2 [Source:MGI Symbol
Rcor1	ENSMUSG00000037896	REST corepressor 1 [Source:MGI Symbol
Rcor2	ENSMUSG00000024968	REST corepressor 2 [Source:MGI Symbol
Rcor3	ENSMUSG00000037395	REST corepressor 3 [Source:MGI Symbol
Rel	ENSMUSG00000020275	reticuloendotheliosis oncogene [Source:MGI Symbol
Rela	ENSMUSG00000024927	v-rel reticuloendotheliosis viral oncogene homolog A (avian) [Source:MGI Symbol
Relb	ENSMUSG00000002983	avian reticuloendotheliosis viral (v-rel) oncogene related B [Source:MGI Symbol
Rem2	ENSMUSG00000022176	rad and gem related GTP binding protein 2 [Source:MGI Symbol
Repin1	ENSMUSG00000052751	replication initiator 1 [Source:MGI Symbol
Rere	ENSMUSG00000039852	arginine glutamic acid dipeptide (RE) repeats [Source:MGI Symbol
Rest	ENSMUSG00000029249	RE1-silencing transcription factor [Source:MGI Symbol
Rexo4	ENSMUSG00000052406	REX4, 3'-5' exonuclease
Rfc1	ENSMUSG00000029191	replication factor C (activator 1) 1 [Source:MGI Symbol
Rfx1	ENSMUSG00000031706	regulatory factor X, 1 (influences HLA class II expression) [Source:MGI Symbol
Rfx2	ENSMUSG00000024206	regulatory factor X, 2 (influences HLA class II expression) [Source:MGI Symbol
Rfx3	ENSMUSG00000040929	regulatory factor X, 3 (influences HLA class II expression) [Source:MGI Symbol
Rfx4	ENSMUSG00000020037	regulatory factor X, 4 (influences HLA class II expression) [Source:MGI Symbol
Rfx5	ENSMUSG00000005774	regulatory factor X, 5 (influences HLA class II expression) [Source:MGI Symbol
Rfx6	ENSMUSG00000019900	regulatory factor X, 6 [Source:MGI Symbol
Rfx7	ENSMUSG00000037674	regulatory factor X, 7 [Source:MGI Symbol
Rfx8	ENSMUSG00000057173	regulatory factor X 8 [Source:MGI Symbol
Rfxank	ENSMUSG00000036120	regulatory factor X-associated ankyrin-containing protein [Source:MGI Symbol
Rfxap	ENSMUSG00000036615	regulatory factor X-associated protein [Source:MGI Symbol
Rhox1	ENSMUSG00000071773	reproductive homeobox 1 [Source:MGI Symbol
Rhox10	ENSMUSG00000053909	reproductive homeobox 10 [Source:MGI Symbol
Rhox11	ENSMUSG00000051038	reproductive homeobox 11 [Source:MGI Symbol
Rhox12	ENSMUSG00000071766	reproductive homeobox 12 [Source:MGI Symbol
Rhox13	ENSMUSG00000050197	reproductive homeobox 13 [Source:MGI Symbol
Rhox2a	ENSMUSG00000051827	reproductive homeobox 2A [Source:MGI Symbol
Rhox2b	ENSMUSG00000079638	reproductive homeobox 2B [Source:MGI Symbol
Rhox2c	ENSMUSG00000079637	reproductive homeobox 2C [Source:MGI Symbol
Rhox2d	ENSMUSG00000095698	reproductive homeobox 2D [Source:MGI Symbol
Rhox2e	ENSMUSG00000096788	reproductive homeobox 2E [Source:MGI Symbol
Rhox2f	ENSMUSG00000095741	reproductive homeobox 2F [Source:MGI Symbol
Rhox2g	ENSMUSG00000079629	reproductive homeobox 2G [Source:MGI Symbol
Rhox2h	ENSMUSG00000079627	reproductive homeobox 2H [Source:MGI Symbol
Rhox3a	ENSMUSG00000071772	reproductive homeobox 3A [Source:MGI Symbol
Rhox3c	ENSMUSG00000079636	reproductive homeobox 3C [Source:MGI Symbol
Rhox3e	ENSMUSG00000059626	reproductive homeobox 3E [Source:MGI Symbol
Rhox3f	ENSMUSG00000095510	reproductive homeobox 3F [Source:MGI Symbol
Rhox3h	ENSMUSG00000071769	reproductive homeobox 3H [Source:MGI Symbol
Rhox4a	ENSMUSG00000079639	reproductive homeobox 4A [Source:MGI Symbol
Rhox4b	ENSMUSG00000071771	reproductive homeobox 4B [Source:MGI Symbol
Rhox4c	ENSMUSG00000079635	reproductive homeobox 4C [Source:MGI Symbol
Rhox4d	ENSMUSG00000079633	reproductive homeobox 4D [Source:MGI Symbol
Rhox4e	ENSMUSG00000071770	reproductive homeobox 4E [Source:MGI Symbol
Rhox4f	ENSMUSG00000079630	reproductive homeobox 4F [Source:MGI Symbol
Rhox4g	ENSMUSG00000079628	reproductive homeobox 4G [Source:MGI Symbol
Rhox5	ENSMUSG00000095180	reproductive homeobox 5 [Source:MGI Symbol
Rhox6	ENSMUSG00000006200	reproductive homeobox 6 [Source:MGI Symbol
Rhox7a	ENSMUSG00000071767	reproductive homeobox 7A [Source:MGI Symbol
Rhox7b	ENSMUSG00000079626	reproductive homeobox 7B [Source:MGI Symbol
Rhox8	ENSMUSG00000064137	reproductive homeobox 8 [Source:MGI Symbol
Rhox9	ENSMUSG00000068048	reproductive homeobox 9 [Source:MGI Symbol
Ring1	ENSMUSG00000024325	ring finger protein 1 [Source:MGI Symbol
Ripk4	ENSMUSG00000005251	receptor-interacting serine-threonine kinase 4
Rlf	ENSMUSG00000049878	rearranged L-myc fusion sequence [Source:MGI Symbol
Rlim	ENSMUSG00000056537	ring finger protein, LIM domain interacting
Rnf114	ENSMUSG00000006418	ring finger protein 114 [Source:MGI Symbol
Rnf115	ENSMUSG00000028098	ring finger protein 115 [Source:MGI Symbol
Rnf125	ENSMUSG00000033107	ring finger protein 125 [Source:MGI Symbol
Rnf126	ENSMUSG00000035890	ring finger protein 126 [Source:MGI Symbol
Rnf138	ENSMUSG00000024317	ring finger protein 138 [Source:MGI Symbol
Rnf14	ENSMUSG00000060450	ring finger protein 14 [Source:MGI Symbol
Rnf141	ENSMUSG00000030788	ring finger protein 141 [Source:MGI Symbol
Rnf166	ENSMUSG00000014470	ring finger protein 166 [Source:MGI Symbol
Rnf219	ENSMUSG00000022120	ring finger protein 219 [Source:MGI Symbol
Rnf38	ENSMUSG00000035696	ring finger protein 38 [Source:MGI Symbol
Rnf4	ENSMUSG00000029110	ring finger protein 4 [Source:MGI Symbol
Rnps1	ENSMUSG00000034681	ribonucleic acid binding protein S1 [Source:MGI Symbol
Rora	ENSMUSG00000032238	RAR-related orphan receptor alpha [Source:MGI Symbol
Rorb	ENSMUSG00000036192	RAR-related orphan receptor beta [Source:MGI Symbol
Rorc	ENSMUSG00000028150	RAR-related orphan receptor gamma [Source:MGI Symbol
Rps6ka4	ENSMUSG00000024952	ribosomal protein S6 kinase, polypeptide 4 [Source:MGI Symbol
Rreb1	ENSMUSG00000039087	ras responsive element binding protein 1 [Source:MGI Symbol
Rsl1	ENSMUSG00000058900	regulator of sex limited protein 1 [Source:MGI Symbol
Rslcan18	ENSMUSG00000074824	regulator of sex-limitation candidate 18 [Source:MGI Symbol
Runx1	ENSMUSG00000022952	runt related transcription factor 1 [Source:MGI Symbol
Runx1t1	ENSMUSG00000006586	RUNX1 translocation partner 1 [Source:MGI Symbol
Runx2	ENSMUSG00000039153	runt related transcription factor 2 [Source:MGI Symbol
Runx3	ENSMUSG00000070691	runt related transcription factor 3 [Source:MGI Symbol
Ruvbl1	ENSMUSG00000030079	RuvB-like protein 1 [Source:MGI Symbol
Ruvbl2	ENSMUSG00000003868	RuvB-like protein 2 [Source:MGI Symbol
Rxra	ENSMUSG00000015846	retinoid X receptor alpha [Source:MGI Symbol
Rxrb	ENSMUSG00000039656	retinoid X receptor beta [Source:MGI Symbol
Rxrg	ENSMUSG00000015843	retinoid X receptor gamma [Source:MGI Symbol
Rybp	ENSMUSG00000072872	RING1 and YY1 binding protein [Source:MGI Symbol
Sall1	ENSMUSG00000031665	spalt like transcription factor 1 [Source:MGI Symbol
Sall2	ENSMUSG00000049532	spalt like transcription factor 2 [Source:MGI Symbol
Sall3	ENSMUSG00000024565	spalt like transcription factor 3 [Source:MGI Symbol
Sall4	ENSMUSG00000027547	spalt like transcription factor 4 [Source:MGI Symbol
Sap18	ENSMUSG00000021963	Sin3-associated polypeptide 18 [Source:MGI Symbol
Sap30	ENSMUSG00000031609	sin3 associated polypeptide [Source:MGI Symbol
Sap30bp	ENSMUSG00000020755	SAP30 binding protein
Sap30l	ENSMUSG00000020519	SAP30-like [Source:MGI Symbol
Satb1	ENSMUSG00000023927	special AT-rich sequence binding protein 1 [Source:MGI Symbol
Satb2	ENSMUSG00000038331	special AT-rich sequence binding protein 2 [Source:MGI Symbol
Scand1	ENSMUSG00000046229	SCAN domain-containing 1 [Source:MGI Symbol
Scap	ENSMUSG00000032485	SREBF chaperone [Source:MGI Symbol
Scaper	ENSMUSG00000034007	S phase cyclin A-associated protein in the ER [Source:MGI Symbol
Scmh1	ENSMUSG00000000085	sex comb on midleg homolog 1 [Source:MGI Symbol
Scml2	ENSMUSG00000000037	Scm polycomb group protein like 2 [Source:MGI Symbol
Scrt1	ENSMUSG00000048385	scratch family zinc finger 1 [Source:MGI Symbol
Scrt2	ENSMUSG00000060257	scratch family zinc finger 2 [Source:MGI Symbol
Scx	ENSMUSG00000034161	scleraxis [Source:MGI Symbol
Sebox	ENSMUSG00000001103	SEBOX homeobox [Source:MGI Symbol
Sec14l2	ENSMUSG00000003585	SEC14-like lipid binding 2 [Source:MGI Symbol
Sertad1	ENSMUSG00000008384	SERTA domain containing 1 [Source:MGI Symbol
Sertad2	ENSMUSG00000049800	SERTA domain containing 2 [Source:MGI Symbol
Sesn3	ENSMUSG00000032009	sestrin 3 [Source:MGI Symbol
Setbp1	ENSMUSG00000024548	SET binding protein 1 [Source:MGI Symbol
Setd3	ENSMUSG00000056770	SET domain containing 3 [Source:MGI Symbol
Setd4	ENSMUSG00000022948	SET domain containing 4 [Source:MGI Symbol
Sf1	ENSMUSG00000024949	splicing factor 1
Sf3a2	ENSMUSG00000020211	splicing factor 3a, subunit 2 [Source:MGI Symbol
Sfmbt1	ENSMUSG00000006527	Scm-like with four mbt domains 1 [Source:MGI Symbol
Sfmbt2	ENSMUSG00000061186	Scm-like with four mbt domains 2 [Source:MGI Symbol
Sfpq	ENSMUSG00000028820	splicing factor proline/glutamine rich (polypyrimidine tract binding protein associated) [Source:MGI Symbol
Sh3d19	ENSMUSG00000028082	SH3 domain protein D19 [Source:MGI Symbol
Shank3	ENSMUSG00000022623	SH3 and multiple ankyrin repeat domains 3 [Source:MGI Symbol
Shox2	ENSMUSG00000027833	short stature homeobox 2 [Source:MGI Symbol
Shprh	ENSMUSG00000090112	SNF2 histone linker PHD RING helicase [Source:MGI Symbol
Siah2	ENSMUSG00000036432	siah E3 ubiquitin protein ligase 2 [Source:MGI Symbol
Sim1	ENSMUSG00000019913	single-minded family bHLH transcription factor 1 [Source:MGI Symbol
Sim2	ENSMUSG00000062713	single-minded family bHLH transcription factor 2 [Source:MGI Symbol
Sin3a	ENSMUSG00000042557	transcriptional regulator, SIN3A (yeast) [Source:MGI Symbol
Sin3b	ENSMUSG00000031622	transcriptional regulator, SIN3B (yeast) [Source:MGI Symbol
Sirt1	ENSMUSG00000020063	sirtuin 1 [Source:MGI Symbol
Sirt2	ENSMUSG00000015149	sirtuin 2 [Source:MGI Symbol
Sirt3	ENSMUSG00000025486	sirtuin 3 [Source:MGI Symbol
Sirt4	ENSMUSG00000029524	sirtuin 4 [Source:MGI Symbol
Sirt5	ENSMUSG00000054021	sirtuin 5 [Source:MGI Symbol
Sirt6	ENSMUSG00000034748	sirtuin 6 [Source:MGI Symbol
Sirt7	ENSMUSG00000025138	sirtuin 7 [Source:MGI Symbol
Six1	ENSMUSG00000051367	sine oculis-related homeobox 1 [Source:MGI Symbol
Six2	ENSMUSG00000024134	sine oculis-related homeobox 2 [Source:MGI Symbol
Six3	ENSMUSG00000038805	sine oculis-related homeobox 3 [Source:MGI Symbol
Six4	ENSMUSG00000034460	sine oculis-related homeobox 4 [Source:MGI Symbol
Six5	ENSMUSG00000040841	sine oculis-related homeobox 5 [Source:MGI Symbol
Six6	ENSMUSG00000021099	sine oculis-related homeobox 6 [Source:MGI Symbol
Ski	ENSMUSG00000029050	ski sarcoma viral oncogene homolog (avian) [Source:MGI Symbol
Skil	ENSMUSG00000027660	SKI-like [Source:MGI Symbol
Skor1	ENSMUSG00000022245	SKI family transcriptional corepressor 1 [Source:MGI Symbol
Skor2	ENSMUSG00000091519	SKI family transcriptional corepressor 2 [Source:MGI Symbol
Slc30a9	ENSMUSG00000029221	solute carrier family 30 (zinc transporter), member 9 [Source:MGI Symbol
Smad1	ENSMUSG00000031681	SMAD family member 1 [Source:MGI Symbol
Smad2	ENSMUSG00000024563	SMAD family member 2 [Source:MGI Symbol
Smad3	ENSMUSG00000032402	SMAD family member 3 [Source:MGI Symbol
Smad4	ENSMUSG00000024515	SMAD family member 4 [Source:MGI Symbol
Smad5	ENSMUSG00000021540	SMAD family member 5 [Source:MGI Symbol
Smad6	ENSMUSG00000036867	SMAD family member 6 [Source:MGI Symbol
Smad7	ENSMUSG00000025880	SMAD family member 7 [Source:MGI Symbol
Smad9	ENSMUSG00000027796	SMAD family member 9 [Source:MGI Symbol
Smarca1	ENSMUSG00000031099	SWI/SNF related, matrix associated, actin dependent regulator of chromatin, subfamily a, member 1 [Source:MGI Symbol
Smarca2	ENSMUSG00000024921	SWI/SNF related, matrix associated, actin dependent regulator of chromatin, subfamily a, member 2 [Source:MGI Symbol
Smarca4	ENSMUSG00000032187	SWI/SNF related, matrix associated, actin dependent regulator of chromatin, subfamily a, member 4 [Source:MGI Symbol
Smarca5	ENSMUSG00000031715	SWI/SNF related, matrix associated, actin dependent regulator of chromatin, subfamily a, member 5 [Source:MGI Symbol
Smarcad1	ENSMUSG00000029920	SWI/SNF-related, matrix-associated actin-dependent regulator of chromatin, subfamily a, containing DEAD/H box 1 [Source:MGI Symbol
Smarcal1	ENSMUSG00000039354	SWI/SNF related matrix associated, actin dependent regulator of chromatin, subfamily a-like 1 [Source:MGI Symbol
Smarcb1	ENSMUSG00000000902	SWI/SNF related, matrix associated, actin dependent regulator of chromatin, subfamily b, member 1 [Source:MGI Symbol
Smarcc1	ENSMUSG00000032481	SWI/SNF related, matrix associated, actin dependent regulator of chromatin, subfamily c, member 1 [Source:MGI Symbol
Smarcc2	ENSMUSG00000025369	SWI/SNF related, matrix associated, actin dependent regulator of chromatin, subfamily c, member 2 [Source:MGI Symbol
Smarcd1	ENSMUSG00000023018	SWI/SNF related, matrix associated, actin dependent regulator of chromatin, subfamily d, member 1 [Source:MGI Symbol
Smarcd2	ENSMUSG00000078619	SWI/SNF related, matrix associated, actin dependent regulator of chromatin, subfamily d, member 2 [Source:MGI Symbol
Smarcd3	ENSMUSG00000028949	SWI/SNF related, matrix associated, actin dependent regulator of chromatin, subfamily d, member 3 [Source:MGI Symbol
Smarce1	ENSMUSG00000037935	SWI/SNF related, matrix associated, actin dependent regulator of chromatin, subfamily e, member 1 [Source:MGI Symbol
Smyd1	ENSMUSG00000055027	SET and MYND domain containing 1 [Source:MGI Symbol
Snai1	ENSMUSG00000042821	snail family zinc finger 1 [Source:MGI Symbol
Snai2	ENSMUSG00000022676	snail family zinc finger 2 [Source:MGI Symbol
Snai3	ENSMUSG00000006587	snail family zinc finger 3 [Source:MGI Symbol
Snapc2	ENSMUSG00000011837	small nuclear RNA activating complex, polypeptide 2 [Source:MGI Symbol
Snapc4	ENSMUSG00000036281	small nuclear RNA activating complex, polypeptide 4 [Source:MGI Symbol
Sncaip	ENSMUSG00000024534	synuclein, alpha interacting protein (synphilin) [Source:MGI Symbol
Snip1	ENSMUSG00000050213	Smad nuclear interacting protein 1 [Source:MGI Symbol
Snrpb	ENSMUSG00000027404	small nuclear ribonucleoprotein B [Source:MGI Symbol
Snx29	ENSMUSG00000071669	sorting nexin 29 [Source:MGI Symbol
Soga3	ENSMUSG00000038916	SOGA family member 3 [Source:MGI Symbol
Sohlh1	ENSMUSG00000059625	spermatogenesis and oogenesis specific basic helix-loop-helix 1 [Source:MGI Symbol
Sohlh2	ENSMUSG00000027794	spermatogenesis and oogenesis specific basic helix-loop-helix 2 [Source:MGI Symbol
Sox1	ENSMUSG00000096014	SRY (sex determining region Y)-box 1 [Source:MGI Symbol
Sox10	ENSMUSG00000033006	SRY (sex determining region Y)-box 10 [Source:MGI Symbol
Sox11	ENSMUSG00000063632	SRY (sex determining region Y)-box 11 [Source:MGI Symbol
Sox12	ENSMUSG00000051817	SRY (sex determining region Y)-box 12 [Source:MGI Symbol
Sox13	ENSMUSG00000070643	SRY (sex determining region Y)-box 13 [Source:MGI Symbol
Sox14	ENSMUSG00000053747	SRY (sex determining region Y)-box 14 [Source:MGI Symbol
Sox15	ENSMUSG00000041287	SRY (sex determining region Y)-box 15 [Source:MGI Symbol
Sox17	ENSMUSG00000025902	SRY (sex determining region Y)-box 17 [Source:MGI Symbol
Sox18	ENSMUSG00000046470	SRY (sex determining region Y)-box 18 [Source:MGI Symbol
Sox2	ENSMUSG00000074637	SRY (sex determining region Y)-box 2 [Source:MGI Symbol
Sox21	ENSMUSG00000061517	SRY (sex determining region Y)-box 21 [Source:MGI Symbol
Sox3	ENSMUSG00000045179	SRY (sex determining region Y)-box 3 [Source:MGI Symbol
Sox30	ENSMUSG00000040489	SRY (sex determining region Y)-box 30 [Source:MGI Symbol
Sox4	ENSMUSG00000076431	SRY (sex determining region Y)-box 4 [Source:MGI Symbol
Sox5	ENSMUSG00000041540	SRY (sex determining region Y)-box 5 [Source:MGI Symbol
Sox6	ENSMUSG00000051910	SRY (sex determining region Y)-box 6 [Source:MGI Symbol
Sox7	ENSMUSG00000063060	SRY (sex determining region Y)-box 7 [Source:MGI Symbol
Sox8	ENSMUSG00000024176	SRY (sex determining region Y)-box 8 [Source:MGI Symbol
Sox9	ENSMUSG00000000567	SRY (sex determining region Y)-box 9 [Source:MGI Symbol
Sp1	ENSMUSG00000001280	trans-acting transcription factor 1 [Source:MGI Symbol
Sp100	ENSMUSG00000026222	nuclear antigen Sp100 [Source:MGI Symbol
Sp110	ENSMUSG00000070034	Sp110 nuclear body protein [Source:MGI Symbol
Sp140	ENSMUSG00000070031	Sp140 nuclear body protein [Source:MGI Symbol
Sp2	ENSMUSG00000018678	Sp2 transcription factor [Source:MGI Symbol
Sp3	ENSMUSG00000027109	trans-acting transcription factor 3 [Source:MGI Symbol
Sp4	ENSMUSG00000025323	trans-acting transcription factor 4 [Source:MGI Symbol
Sp5	ENSMUSG00000075304	trans-acting transcription factor 5 [Source:MGI Symbol
Sp6	ENSMUSG00000038560	trans-acting transcription factor 6 [Source:MGI Symbol
Sp7	ENSMUSG00000060284	Sp7 transcription factor 7 [Source:MGI Symbol
Sp8	ENSMUSG00000048562	trans-acting transcription factor 8 [Source:MGI Symbol
Sp9	ENSMUSG00000068859	trans-acting transcription factor 9 [Source:MGI Symbol
Spdef	ENSMUSG00000024215	SAM pointed domain containing ets transcription factor [Source:MGI Symbol
Spi1	ENSMUSG00000002111	spleen focus forming virus (SFFV) proviral integration oncogene [Source:MGI Symbol
Spib	ENSMUSG00000008193	Spi-B transcription factor (Spi-1/PU.1 related) [Source:MGI Symbol
Spic	ENSMUSG00000004359	Spi-C transcription factor (Spi-1/PU.1 related) [Source:MGI Symbol
Spz1	ENSMUSG00000046957	spermatogenic leucine zipper 1 [Source:MGI Symbol
Sqstm1	ENSMUSG00000015837	sequestosome 1 [Source:MGI Symbol
Sra1	ENSMUSG00000006050	steroid receptor RNA activator 1 [Source:MGI Symbol
Srebf1	ENSMUSG00000020538	sterol regulatory element binding transcription factor 1 [Source:MGI Symbol
Srebf2	ENSMUSG00000022463	sterol regulatory element binding factor 2 [Source:MGI Symbol
Srf	ENSMUSG00000015605	serum response factor [Source:MGI Symbol
Srsf10	ENSMUSG00000028676	serine/arginine-rich splicing factor 10
Srsf5	ENSMUSG00000021134	serine/arginine-rich splicing factor 5
Sry	ENSMUSG00000069036	sex determining region of Chr Y [Source:MGI Symbol
Ssbp2	ENSMUSG00000003992	single-stranded DNA binding protein 2 [Source:MGI Symbol
Ssbp3	ENSMUSG00000061887	single-stranded DNA binding protein 3 [Source:MGI Symbol
Ssbp4	ENSMUSG00000070003	single stranded DNA binding protein 4 [Source:MGI Symbol
Ssrp1	ENSMUSG00000027067	structure specific recognition protein 1 [Source:MGI Symbol
Ssx9	ENSMUSG00000035371	synovial sarcoma, X 9 [Source:MGI Symbol
Ssxa1	ENSMUSG00000062814	synovial sarcoma, X member A1 [Source:MGI Symbol
Ssxb1	ENSMUSG00000079705	synovial sarcoma, X member B1 [Source:MGI Symbol
Ssxb10	ENSMUSG00000068219	synovial sarcoma, X member B10 [Source:MGI Symbol
Ssxb2	ENSMUSG00000023165	synovial sarcoma, X member B2 [Source:MGI Symbol
Ssxb3	ENSMUSG00000079701	synovial sarcoma, X member B3 [Source:MGI Symbol
Ssxb5	ENSMUSG00000071816	synovial sarcoma, X member B5 [Source:MGI Symbol
Ssxb6	ENSMUSG00000079702	synovial sarcoma, X member B6 [Source:MGI Symbol
Ssxb8	ENSMUSG00000079703	synovial sarcoma, X member B8 [Source:MGI Symbol
Ssxb9	ENSMUSG00000068218	synovial sarcoma, X member B9 [Source:MGI Symbol
St18	ENSMUSG00000033740	suppression of tumorigenicity 18 [Source:MGI Symbol
Stag1	ENSMUSG00000037286	stromal antigen 1 [Source:MGI Symbol
Stat1	ENSMUSG00000026104	signal transducer and activator of transcription 1 [Source:MGI Symbol
Stat2	ENSMUSG00000040033	signal transducer and activator of transcription 2 [Source:MGI Symbol
Stat3	ENSMUSG00000004040	signal transducer and activator of transcription 3 [Source:MGI Symbol
Stat4	ENSMUSG00000062939	signal transducer and activator of transcription 4 [Source:MGI Symbol
Stat5a	ENSMUSG00000004043	signal transducer and activator of transcription 5A [Source:MGI Symbol
Stat5b	ENSMUSG00000020919	signal transducer and activator of transcription 5B [Source:MGI Symbol
Stat6	ENSMUSG00000002147	signal transducer and activator of transcription 6 [Source:MGI Symbol
Strap	ENSMUSG00000030224	serine/threonine kinase receptor associated protein [Source:MGI Symbol
Sub1	ENSMUSG00000022205	SUB1 homolog, transcriptional regulator
Supt20	ENSMUSG00000027751	SPT20 SAGA complex component [Source:MGI Symbol
Supt3	ENSMUSG00000038954	SPT3, SAGA and STAGA complex component
Supt4a	ENSMUSG00000020485	SPT4A, DSIF elongation factor subunit
Supt4b	ENSMUSG00000110960	SPT4B, DSIF elongation factor subunit
Supt5	ENSMUSG00000003435	suppressor of Ty 5, DSIF elongation factor subunit [Source:MGI Symbol
T	ENSMUSG00000062327	brachyury, T-box transcription factor T [Source:MGI Symbol
T2	ENSMUSG00000058159	brachyury 2 [Source:MGI Symbol
Tada2a	ENSMUSG00000018651	transcriptional adaptor 2A [Source:MGI Symbol
Tada2b	ENSMUSG00000029196	transcriptional adaptor 2B [Source:MGI Symbol
Tada3	ENSMUSG00000048930	transcriptional adaptor 3
Taf1	ENSMUSG00000031314	TATA-box binding protein associated factor 1 [Source:MGI Symbol
Taf10	ENSMUSG00000043866	TATA-box binding protein associated factor 10 [Source:MGI Symbol
Taf11	ENSMUSG00000024218	TATA-box binding protein associated factor 11 [Source:MGI Symbol
Taf12	ENSMUSG00000028899	TATA-box binding protein associated factor 12 [Source:MGI Symbol
Taf13	ENSMUSG00000048100	TATA-box binding protein associated factor 13 [Source:MGI Symbol
Taf1a	ENSMUSG00000072258	TATA-box binding protein associated factor, RNA polymerase I, A [Source:MGI Symbol
Taf1b	ENSMUSG00000059669	TATA-box binding protein associated factor, RNA polymerase I, B [Source:MGI Symbol
Taf1c	ENSMUSG00000031832	TATA-box binding protein associated factor, RNA polymerase I, C [Source:MGI Symbol
Taf3	ENSMUSG00000025782	TATA-box binding protein associated factor 3 [Source:MGI Symbol
Taf4	ENSMUSG00000039117	TATA-box binding protein associated factor 4 [Source:MGI Symbol
Taf4b	ENSMUSG00000054321	TATA-box binding protein associated factor 4b [Source:MGI Symbol
Taf5	ENSMUSG00000025049	TATA-box binding protein associated factor 5 [Source:MGI Symbol
Taf5l	ENSMUSG00000038697	TATA-box binding protein associated factor 5 like [Source:MGI Symbol
Taf6	ENSMUSG00000036980	TATA-box binding protein associated factor 6 [Source:MGI Symbol
Taf6l	ENSMUSG00000003680	TATA-box binding protein associated factor 6 like [Source:MGI Symbol
Taf7	ENSMUSG00000051316	TATA-box binding protein associated factor 7 [Source:MGI Symbol
Taf8	ENSMUSG00000023980	TATA-box binding protein associated factor 8 [Source:MGI Symbol
Taf9	ENSMUSG00000052293	TATA-box binding protein associated factor 9 [Source:MGI Symbol
Tal1	ENSMUSG00000028717	T cell acute lymphocytic leukemia 1 [Source:MGI Symbol
Tal2	ENSMUSG00000028417	T cell acute lymphocytic leukemia 2 [Source:MGI Symbol
Tardbp	ENSMUSG00000041459	TAR DNA binding protein [Source:MGI Symbol
Tax1bp1	ENSMUSG00000004535	Tax1 (human T cell leukemia virus type I) binding protein 1 [Source:MGI Symbol
Tax1bp3	ENSMUSG00000040158	Tax1 (human T cell leukemia virus type I) binding protein 3 [Source:MGI Symbol
Tbp	ENSMUSG00000014767	TATA box binding protein [Source:MGI Symbol
Tbpl1	ENSMUSG00000071359	TATA box binding protein-like 1 [Source:MGI Symbol
Tbpl2	ENSMUSG00000061809	TATA box binding protein like 2 [Source:MGI Symbol
Tbr1	ENSMUSG00000035033	T-box brain gene 1 [Source:MGI Symbol
Tbx1	ENSMUSG00000009097	T-box 1 [Source:MGI Symbol
Tbx10	ENSMUSG00000037477	T-box 10 [Source:MGI Symbol
Tbx15	ENSMUSG00000027868	T-box 15 [Source:MGI Symbol
Tbx18	ENSMUSG00000032419	T-box18 [Source:MGI Symbol
Tbx19	ENSMUSG00000026572	T-box 19 [Source:MGI Symbol
Tbx2	ENSMUSG00000000093	T-box 2 [Source:MGI Symbol
Tbx20	ENSMUSG00000031965	T-box 20 [Source:MGI Symbol
Tbx21	ENSMUSG00000001444	T-box 21 [Source:MGI Symbol
Tbx22	ENSMUSG00000031241	T-box 22 [Source:MGI Symbol
Tbx3	ENSMUSG00000018604	T-box 3 [Source:MGI Symbol
Tbx4	ENSMUSG00000000094	T-box 4 [Source:MGI Symbol
Tbx5	ENSMUSG00000018263	T-box 5 [Source:MGI Symbol
Tbx6	ENSMUSG00000030699	T-box 6 [Source:MGI Symbol
Tcea1	ENSMUSG00000033813	transcription elongation factor A (SII) 1 [Source:MGI Symbol
Tcea2	ENSMUSG00000059540	transcription elongation factor A (SII), 2 [Source:MGI Symbol
Tcea3	ENSMUSG00000001604	transcription elongation factor A (SII), 3 [Source:MGI Symbol
Tceal1	ENSMUSG00000049536	transcription elongation factor A (SII)-like 1 [Source:MGI Symbol
Tcerg1	ENSMUSG00000024498	transcription elongation regulator 1 (CA150) [Source:MGI Symbol
Tcf12	ENSMUSG00000032228	transcription factor 12 [Source:MGI Symbol
Tcf15	ENSMUSG00000068079	transcription factor 15 [Source:MGI Symbol
Tcf19	ENSMUSG00000050410	transcription factor 19 [Source:MGI Symbol
Tcf20	ENSMUSG00000041852	transcription factor 20 [Source:MGI Symbol
Tcf21	ENSMUSG00000045680	transcription factor 21 [Source:MGI Symbol
Tcf23	ENSMUSG00000006642	transcription factor 23 [Source:MGI Symbol
Tcf24	ENSMUSG00000099032	transcription factor 24 [Source:MGI Symbol
Tcf25	ENSMUSG00000001472	transcription factor 25 (basic helix-loop-helix) [Source:MGI Symbol
Tcf3	ENSMUSG00000020167	transcription factor 3 [Source:MGI Symbol
Tcf4	ENSMUSG00000053477	transcription factor 4 [Source:MGI Symbol
Tcf7	ENSMUSG00000000782	transcription factor 7, T cell specific [Source:MGI Symbol
Tcf7l1	ENSMUSG00000055799	transcription factor 7 like 1 (T cell specific, HMG box) [Source:MGI Symbol
Tcf7l2	ENSMUSG00000024985	transcription factor 7 like 2, T cell specific, HMG box [Source:MGI Symbol
Tcfl5	ENSMUSG00000038932	transcription factor-like 5 (basic helix-loop-helix) [Source:MGI Symbol
Tdp2	ENSMUSG00000035958	tyrosyl-DNA phosphodiesterase 2
Tead1	ENSMUSG00000055320	TEA domain family member 1 [Source:MGI Symbol
Tead2	ENSMUSG00000030796	TEA domain family member 2 [Source:MGI Symbol
Tead3	ENSMUSG00000002249	TEA domain family member 3 [Source:MGI Symbol
Tead4	ENSMUSG00000030353	TEA domain family member 4 [Source:MGI Symbol
Tef	ENSMUSG00000022389	thyrotroph embryonic factor [Source:MGI Symbol
Terb1	ENSMUSG00000052616	telomere repeat binding bouquet formation protein 1
Terf1	ENSMUSG00000025925	telomeric repeat binding factor 1 [Source:MGI Symbol
Terf2	ENSMUSG00000031921	telomeric repeat binding factor 2 [Source:MGI Symbol
Tet1	ENSMUSG00000047146	tet methylcytosine dioxygenase 1 [Source:MGI Symbol
Tet2	ENSMUSG00000040943	tet methylcytosine dioxygenase 2 [Source:MGI Symbol
Tet3	ENSMUSG00000034832	tet methylcytosine dioxygenase 3 [Source:MGI Symbol
Tfam	ENSMUSG00000003923	transcription factor A, mitochondrial [Source:MGI Symbol
Tfap2a	ENSMUSG00000021359	transcription factor AP-2, alpha [Source:MGI Symbol
Tfap2b	ENSMUSG00000025927	transcription factor AP-2 beta [Source:MGI Symbol
Tfap2c	ENSMUSG00000028640	transcription factor AP-2, gamma [Source:MGI Symbol
Tfap2d	ENSMUSG00000042596	transcription factor AP-2, delta [Source:MGI Symbol
Tfap2e	ENSMUSG00000042477	transcription factor AP-2, epsilon [Source:MGI Symbol
Tfap4	ENSMUSG00000005718	transcription factor AP4 [Source:MGI Symbol
Tfb1m	ENSMUSG00000036983	transcription factor B1, mitochondrial [Source:MGI Symbol
Tfb2m	ENSMUSG00000026492	transcription factor B2, mitochondrial [Source:MGI Symbol
Tfcp2	ENSMUSG00000009733	transcription factor CP2 [Source:MGI Symbol
Tfcp2l1	ENSMUSG00000026380	transcription factor CP2-like 1 [Source:MGI Symbol
Tfdp1	ENSMUSG00000038482	transcription factor Dp 1 [Source:MGI Symbol
Tfdp2	ENSMUSG00000032411	transcription factor Dp 2 [Source:MGI Symbol
Tfe3	ENSMUSG00000000134	transcription factor E3 [Source:MGI Symbol
Tfeb	ENSMUSG00000023990	transcription factor EB [Source:MGI Symbol
Tfec	ENSMUSG00000029553	transcription factor EC [Source:MGI Symbol
Tgfb1i1	ENSMUSG00000030782	transforming growth factor beta 1 induced transcript 1 [Source:MGI Symbol
Tgif1	ENSMUSG00000047407	TGFB-induced factor homeobox 1 [Source:MGI Symbol
Tgif2	ENSMUSG00000062175	TGFB-induced factor homeobox 2 [Source:MGI Symbol
Tgif2lx1	ENSMUSG00000100133	TGFB-induced factor homeobox 2-like, X-linked 1 [Source:MGI Symbol
Tgif2lx2	ENSMUSG00000100194	TGFB-induced factor homeobox 2-like, X-linked 2
Tgif2-ps2	ENSMUSG00000045842	TGFB-induced factor homeobox 2, pseudogene 2 [Source:MGI Symbol
Thap1	ENSMUSG00000037214	THAP domain containing, apoptosis associated protein 1 [Source:MGI Symbol
Thap11	ENSMUSG00000036442	THAP domain containing 11 [Source:MGI Symbol
Thap12	ENSMUSG00000030753	THAP domain containing 12
Thap2	ENSMUSG00000020137	THAP domain containing, apoptosis associated protein 2 [Source:MGI Symbol
Thap3	ENSMUSG00000039759	THAP domain containing, apoptosis associated protein 3 [Source:MGI Symbol
Thap4	ENSMUSG00000026279	THAP domain containing 4 [Source:MGI Symbol
Thap6	ENSMUSG00000102644	THAP domain containing 6 [Source:MGI Symbol
Thap7	ENSMUSG00000022760	THAP domain containing 7 [Source:MGI Symbol
Thap8	ENSMUSG00000013928	THAP domain containing 8 [Source:MGI Symbol
Thoc2	ENSMUSG00000037475	THO complex 2 [Source:MGI Symbol
Thra	ENSMUSG00000058756	thyroid hormone receptor alpha [Source:MGI Symbol
Thrap3	ENSMUSG00000043962	thyroid hormone receptor associated protein 3 [Source:MGI Symbol
Thrb	ENSMUSG00000021779	thyroid hormone receptor beta [Source:MGI Symbol
Thrsp	ENSMUSG00000035686	thyroid hormone responsive [Source:MGI Symbol
Tial1	ENSMUSG00000030846	Tia1 cytotoxic granule-associated RNA binding protein-like 1 [Source:MGI Symbol
Tigd3	ENSMUSG00000044390	tigger transposable element derived 3 [Source:MGI Symbol
Tle1	ENSMUSG00000008305	transducin-like enhancer of split 1 [Source:MGI Symbol
Tle2	ENSMUSG00000034771	transducin-like enhancer of split 2 [Source:MGI Symbol
Tle3	ENSMUSG00000032280	transducin-like enhancer of split 3 [Source:MGI Symbol
Tle4	ENSMUSG00000024642	transducin-like enhancer of split 4 [Source:MGI Symbol
Tle5	ENSMUSG00000054452	TLE family member 5, transcriptional modulator
Tle6	ENSMUSG00000034758	transducin-like enhancer of split 6 [Source:MGI Symbol
Tlx1	ENSMUSG00000025215	T cell leukemia, homeobox 1 [Source:MGI Symbol
Tlx2	ENSMUSG00000068327	T cell leukemia, homeobox 2 [Source:MGI Symbol
Tlx3	ENSMUSG00000040610	T cell leukemia, homeobox 3 [Source:MGI Symbol
Tmem121b	ENSMUSG00000094626	transmembrane protein 121B
Tmpo	ENSMUSG00000019961	thymopoietin [Source:MGI Symbol
Tnfaip3	ENSMUSG00000019850	tumor necrosis factor, alpha-induced protein 3 [Source:MGI Symbol
Tob1	ENSMUSG00000037573	transducer of ErbB-2.1 [Source:MGI Symbol
Toe1	ENSMUSG00000028688	target of EGR1, member 1 (nuclear) [Source:MGI Symbol
Topors	ENSMUSG00000036822	topoisomerase I binding, arginine/serine-rich [Source:MGI Symbol
Tox	ENSMUSG00000041272	thymocyte selection-associated high mobility group box [Source:MGI Symbol
Tox2	ENSMUSG00000074607	TOX high mobility group box family member 2 [Source:MGI Symbol
Tox3	ENSMUSG00000043668	TOX high mobility group box family member 3 [Source:MGI Symbol
Tox4	ENSMUSG00000016831	TOX high mobility group box family member 4 [Source:MGI Symbol
Trank1	ENSMUSG00000062296	tetratricopeptide repeat and ankyrin repeat containing 1
Trerf1	ENSMUSG00000064043	transcriptional regulating factor 1 [Source:MGI Symbol
Trib3	ENSMUSG00000032715	tribbles pseudokinase 3 [Source:MGI Symbol
Trim24	ENSMUSG00000029833	tripartite motif-containing 24 [Source:MGI Symbol
Trim28	ENSMUSG00000005566	tripartite motif-containing 28 [Source:MGI Symbol
Trim30a	ENSMUSG00000030921	tripartite motif-containing 30A
Trip13	ENSMUSG00000021569	thyroid hormone receptor interactor 13 [Source:MGI Symbol
Trip4	ENSMUSG00000032386	thyroid hormone receptor interactor 4 [Source:MGI Symbol
Trip6	ENSMUSG00000023348	thyroid hormone receptor interactor 6 [Source:MGI Symbol
Trit1	ENSMUSG00000028653	tRNA isopentenyltransferase 1 [Source:MGI Symbol
Trp53	ENSMUSG00000059552	transformation related protein 53 [Source:MGI Symbol
Trp53bp1	ENSMUSG00000043909	transformation related protein 53 binding protein 1 [Source:MGI Symbol
Trp63	ENSMUSG00000022510	transformation related protein 63 [Source:MGI Symbol
Trp73	ENSMUSG00000029026	transformation related protein 73 [Source:MGI Symbol
Trps1	ENSMUSG00000038679	transcriptional repressor GATA binding 1 [Source:MGI Symbol
Trrap	ENSMUSG00000045482	transformation/transcription domain-associated protein [Source:MGI Symbol
Tsc22d1	ENSMUSG00000022010	TSC22 domain family, member 1 [Source:MGI Symbol
Tsc22d2	ENSMUSG00000027806	TSC22 domain family, member 2 [Source:MGI Symbol
Tsc22d3	ENSMUSG00000031431	TSC22 domain family, member 3 [Source:MGI Symbol
Tsc22d4	ENSMUSG00000029723	TSC22 domain family, member 4 [Source:MGI Symbol
Tsg101	ENSMUSG00000014402	tumor susceptibility gene 101 [Source:MGI Symbol
Tshz1	ENSMUSG00000046982	teashirt zinc finger family member 1 [Source:MGI Symbol
Tshz2	ENSMUSG00000047907	teashirt zinc finger family member 2 [Source:MGI Symbol
Tshz3	ENSMUSG00000021217	teashirt zinc finger family member 3 [Source:MGI Symbol
Ttf1	ENSMUSG00000026803	transcription termination factor, RNA polymerase I [Source:MGI Symbol
Ttf2	ENSMUSG00000033222	transcription termination factor, RNA polymerase II [Source:MGI Symbol
Tub	ENSMUSG00000031028	tubby bipartite transcription factor [Source:MGI Symbol
Tulp1	ENSMUSG00000037446	tubby like protein 1 [Source:MGI Symbol
Tulp2	ENSMUSG00000023467	tubby-like protein 2 [Source:MGI Symbol
Tulp3	ENSMUSG00000001521	tubby-like protein 3 [Source:MGI Symbol
Tulp4	ENSMUSG00000034377	tubby like protein 4 [Source:MGI Symbol
Tut1	ENSMUSG00000071645	terminal uridylyl transferase 1, U6 snRNA-specific [Source:MGI Symbol
Tut4	ENSMUSG00000034610	terminal uridylyl transferase 4
Tut7	ENSMUSG00000035248	terminal uridylyl transferase 7
Twist1	ENSMUSG00000035799	twist basic helix-loop-helix transcription factor 1 [Source:MGI Symbol
Twist2	ENSMUSG00000007805	twist basic helix-loop-helix transcription factor 2 [Source:MGI Symbol
Uba3	ENSMUSG00000030061	ubiquitin-like modifier activating enzyme 3
Ubn1	ENSMUSG00000039473	ubinuclein 1 [Source:MGI Symbol
Ubp1	ENSMUSG00000009741	upstream binding protein 1 [Source:MGI Symbol
Ubtf	ENSMUSG00000020923	upstream binding transcription factor, RNA polymerase I [Source:MGI Symbol
Ubtfl1	ENSMUSG00000074502	upstream binding transcription factor, RNA polymerase I-like 1 [Source:MGI Symbol
Ugp2	ENSMUSG00000001891	UDP-glucose pyrophosphorylase 2 [Source:MGI Symbol
Uhrf1	ENSMUSG00000001228	ubiquitin-like, containing PHD and RING finger domains, 1 [Source:MGI Symbol
Uhrf2	ENSMUSG00000024817	ubiquitin-like, containing PHD and RING finger domains 2 [Source:MGI Symbol
Uncx	ENSMUSG00000029546	UNC homeobox [Source:MGI Symbol
Unk	ENSMUSG00000020770	unkempt family zinc finger [Source:MGI Symbol
Unkl	ENSMUSG00000015127	unkempt family like zinc finger [Source:MGI Symbol
Usf1	ENSMUSG00000026641	upstream transcription factor 1 [Source:MGI Symbol
Usf2	ENSMUSG00000058239	upstream transcription factor 2 [Source:MGI Symbol
Usf3	ENSMUSG00000068284	upstream transcription factor family member 3 [Source:MGI Symbol
Usp49	ENSMUSG00000090115	ubiquitin specific peptidase 49 [Source:MGI Symbol
Utf1	ENSMUSG00000047751	undifferentiated embryonic cell transcription factor 1 [Source:MGI Symbol
Vax1	ENSMUSG00000006270	ventral anterior homeobox 1 [Source:MGI Symbol
Vax2	ENSMUSG00000034777	ventral anterior homeobox 2 [Source:MGI Symbol
Vdr	ENSMUSG00000022479	vitamin D (1,25-dihydroxyvitamin D3) receptor [Source:MGI Symbol
Vezf1	ENSMUSG00000018377	vascular endothelial zinc finger 1 [Source:MGI Symbol
Vgll2	ENSMUSG00000049641	vestigial like family member 2 [Source:MGI Symbol
Vps72	ENSMUSG00000008958	vacuolar protein sorting 72 [Source:MGI Symbol
Vsx1	ENSMUSG00000033080	visual system homeobox 1 [Source:MGI Symbol
Vsx2	ENSMUSG00000021239	visual system homeobox 2 [Source:MGI Symbol
Wasl	ENSMUSG00000029684	Wiskott-Aldrich syndrome-like (human) [Source:MGI Symbol
Wdhd1	ENSMUSG00000037572	WD repeat and HMG-box DNA binding protein 1 [Source:MGI Symbol
Wiz	ENSMUSG00000024050	widely-interspaced zinc finger motifs [Source:MGI Symbol
Wt1	ENSMUSG00000016458	Wilms tumor 1 homolog [Source:MGI Symbol
Xab2	ENSMUSG00000019470	XPA binding protein 2 [Source:MGI Symbol
Xbp1	ENSMUSG00000020484	X-box binding protein 1 [Source:MGI Symbol
Xrcc3	ENSMUSG00000021287	X-ray repair complementing defective repair in Chinese hamster cells 3 [Source:MGI Symbol
Yaf2	ENSMUSG00000022634	YY1 associated factor 2 [Source:MGI Symbol
Ybx1	ENSMUSG00000028639	Y box protein 1 [Source:MGI Symbol
Ybx2	ENSMUSG00000018554	Y box protein 2 [Source:MGI Symbol
Ybx3	ENSMUSG00000030189	Y box protein 3 [Source:MGI Symbol
Yeats2	ENSMUSG00000041215	YEATS domain containing 2 [Source:MGI Symbol
Yeats4	ENSMUSG00000020171	YEATS domain containing 4 [Source:MGI Symbol
Yy1	ENSMUSG00000021264	YY1 transcription factor [Source:MGI Symbol
Yy2	ENSMUSG00000091736	Yy2 transcription factor [Source:MGI Symbol
Zbed3	ENSMUSG00000041995	zinc finger, BED type containing 3 [Source:MGI Symbol
Zbed4	ENSMUSG00000034333	zinc finger, BED type containing 4 [Source:MGI Symbol
Zbed6	ENSMUSG00000102049	zinc finger, BED type containing 6 [Source:MGI Symbol
Zbp1	ENSMUSG00000027514	Z-DNA binding protein 1 [Source:MGI Symbol
Zbtb1	ENSMUSG00000033454	zinc finger and BTB domain containing 1 [Source:MGI Symbol
Zbtb10	ENSMUSG00000069114	zinc finger and BTB domain containing 10 [Source:MGI Symbol
Zbtb11	ENSMUSG00000022601	zinc finger and BTB domain containing 11 [Source:MGI Symbol
Zbtb12	ENSMUSG00000049823	zinc finger and BTB domain containing 12 [Source:MGI Symbol
Zbtb14	ENSMUSG00000049672	zinc finger and BTB domain containing 14 [Source:MGI Symbol
Zbtb16	ENSMUSG00000066687	zinc finger and BTB domain containing 16 [Source:MGI Symbol
Zbtb17	ENSMUSG00000006215	zinc finger and BTB domain containing 17 [Source:MGI Symbol
Zbtb18	ENSMUSG00000063659	zinc finger and BTB domain containing 18 [Source:MGI Symbol
Zbtb2	ENSMUSG00000075327	zinc finger and BTB domain containing 2 [Source:MGI Symbol
Zbtb20	ENSMUSG00000022708	zinc finger and BTB domain containing 20 [Source:MGI Symbol
Zbtb21	ENSMUSG00000046962	zinc finger and BTB domain containing 21 [Source:MGI Symbol
Zbtb22	ENSMUSG00000051390	zinc finger and BTB domain containing 22 [Source:MGI Symbol
Zbtb24	ENSMUSG00000019826	zinc finger and BTB domain containing 24 [Source:MGI Symbol
Zbtb25	ENSMUSG00000056459	zinc finger and BTB domain containing 25 [Source:MGI Symbol
Zbtb26	ENSMUSG00000050714	zinc finger and BTB domain containing 26 [Source:MGI Symbol
Zbtb3	ENSMUSG00000071661	zinc finger and BTB domain containing 3 [Source:MGI Symbol
Zbtb32	ENSMUSG00000006310	zinc finger and BTB domain containing 32 [Source:MGI Symbol
Zbtb33	ENSMUSG00000048047	zinc finger and BTB domain containing 33 [Source:MGI Symbol
Zbtb34	ENSMUSG00000068966	zinc finger and BTB domain containing 34 [Source:MGI Symbol
Zbtb37	ENSMUSG00000043467	zinc finger and BTB domain containing 37 [Source:MGI Symbol
Zbtb38	ENSMUSG00000040433	zinc finger and BTB domain containing 38 [Source:MGI Symbol
Zbtb39	ENSMUSG00000044617	zinc finger and BTB domain containing 39 [Source:MGI Symbol
Zbtb4	ENSMUSG00000018750	zinc finger and BTB domain containing 4 [Source:MGI Symbol
Zbtb40	ENSMUSG00000060862	zinc finger and BTB domain containing 40 [Source:MGI Symbol
Zbtb41	ENSMUSG00000033964	zinc finger and BTB domain containing 41 [Source:MGI Symbol
Zbtb42	ENSMUSG00000037638	zinc finger and BTB domain containing 42 [Source:MGI Symbol
Zbtb43	ENSMUSG00000026788	zinc finger and BTB domain containing 43 [Source:MGI Symbol
Zbtb44	ENSMUSG00000047412	zinc finger and BTB domain containing 44 [Source:MGI Symbol
Zbtb45	ENSMUSG00000049600	zinc finger and BTB domain containing 45 [Source:MGI Symbol
Zbtb46	ENSMUSG00000027583	zinc finger and BTB domain containing 46 [Source:MGI Symbol
Zbtb48	ENSMUSG00000028952	zinc finger and BTB domain containing 48 [Source:MGI Symbol
Zbtb49	ENSMUSG00000029127	zinc finger and BTB domain containing 49 [Source:MGI Symbol
Zbtb5	ENSMUSG00000049657	zinc finger and BTB domain containing 5 [Source:MGI Symbol
Zbtb6	ENSMUSG00000066798	zinc finger and BTB domain containing 6 [Source:MGI Symbol
Zbtb7a	ENSMUSG00000035011	zinc finger and BTB domain containing 7a [Source:MGI Symbol
Zbtb7b	ENSMUSG00000028042	zinc finger and BTB domain containing 7B [Source:MGI Symbol
Zbtb7c	ENSMUSG00000044646	zinc finger and BTB domain containing 7C [Source:MGI Symbol
Zbtb8a	ENSMUSG00000028807	zinc finger and BTB domain containing 8a [Source:MGI Symbol
Zbtb8b	ENSMUSG00000048485	zinc finger and BTB domain containing 8b [Source:MGI Symbol
Zbtb9	ENSMUSG00000079605	zinc finger and BTB domain containing 9 [Source:MGI Symbol
Zc3h10	ENSMUSG00000039810	zinc finger CCCH type containing 10 [Source:MGI Symbol
Zc3h11a	ENSMUSG00000102976	zinc finger CCCH type containing 11A [Source:MGI Symbol
Zc3h12a	ENSMUSG00000042677	zinc finger CCCH type containing 11A [Source:MGI Symbol
Zc3h12b	ENSMUSG00000035045	zinc finger CCCH-type containing 12B [Source:MGI Symbol
Zc3h13	ENSMUSG00000022000	zinc finger CCCH type containing 13 [Source:MGI Symbol
Zc3h14	ENSMUSG00000021012	zinc finger CCCH type containing 14 [Source:MGI Symbol
Zc3h15	ENSMUSG00000027091	zinc finger CCCH-type containing 15 [Source:MGI Symbol
Zc3h18	ENSMUSG00000017478	zinc finger CCCH-type containing 18 [Source:MGI Symbol
Zc3h3	ENSMUSG00000075600	zinc finger CCCH type containing 3 [Source:MGI Symbol
Zc3h4	ENSMUSG00000059273	zinc finger CCCH-type containing 4 [Source:MGI Symbol
Zc3h6	ENSMUSG00000042851	zinc finger CCCH type containing 6 [Source:MGI Symbol
Zc3h7a	ENSMUSG00000037965	zinc finger CCCH type containing 7 A [Source:MGI Symbol
Zc3h7b	ENSMUSG00000022390	zinc finger CCCH type containing 7B [Source:MGI Symbol
Zc3h8	ENSMUSG00000027387	zinc finger CCCH type containing 8 [Source:MGI Symbol
Zcchc8	ENSMUSG00000029427	zinc finger, CCHC domain containing 8 [Source:MGI Symbol
Zdhhc1	ENSMUSG00000039199	zinc finger, DHHC domain containing 1 [Source:MGI Symbol
Zdhhc13	ENSMUSG00000030471	zinc finger, DHHC domain containing 13
Zdhhc15	ENSMUSG00000033906	zinc finger, DHHC domain containing 15 [Source:MGI Symbol
Zdhhc16	ENSMUSG00000025157	zinc finger, DHHC domain containing 16 [Source:MGI Symbol
Zdhhc21	ENSMUSG00000028403	zinc finger, DHHC domain containing 21 [Source:MGI Symbol
Zdhhc5	ENSMUSG00000034075	zinc finger, DHHC domain containing 5 [Source:MGI Symbol
Zdhhc6	ENSMUSG00000024982	zinc finger, DHHC domain containing 6 [Source:MGI Symbol
Zeb1	ENSMUSG00000024238	zinc finger E-box binding homeobox 1 [Source:MGI Symbol
Zeb2	ENSMUSG00000026872	zinc finger E-box binding homeobox 2 [Source:MGI Symbol
Zfa-ps	ENSMUSG00000049576	zinc finger protein, autosomal, pseudogene
Zfat	ENSMUSG00000022335	zinc finger and AT hook domain containing [Source:MGI Symbol
Zfhx2	ENSMUSG00000040721	zinc finger homeobox 2 [Source:MGI Symbol
Zfhx3	ENSMUSG00000038872	zinc finger homeobox 3 [Source:MGI Symbol
Zfhx4	ENSMUSG00000025255	zinc finger homeodomain 4 [Source:MGI Symbol
Zfp1	ENSMUSG00000055835	zinc finger protein 1 [Source:MGI Symbol
Zfp101	ENSMUSG00000055240	zinc finger protein 101 [Source:MGI Symbol
Zfp105	ENSMUSG00000057895	zinc finger protein 105 [Source:MGI Symbol
Zfp106	ENSMUSG00000027288	zinc finger protein 106 [Source:MGI Symbol
Zfp108	ENSMUSG00000030486	zinc finger protein 108 [Source:MGI Symbol
Zfp109	ENSMUSG00000074283	zinc finger protein 109 [Source:MGI Symbol
Zfp11	ENSMUSG00000051034	zinc finger protein 11 [Source:MGI Symbol
Zfp110	ENSMUSG00000058638	zinc finger protein 110 [Source:MGI Symbol
Zfp111	ENSMUSG00000087598	zinc finger protein 111 [Source:MGI Symbol
Zfp112	ENSMUSG00000052675	zinc finger protein 112 [Source:MGI Symbol
Zfp113	ENSMUSG00000037007	zinc finger protein 113 [Source:MGI Symbol
Zfp114	ENSMUSG00000068962	zinc finger protein 114 [Source:MGI Symbol
Zfp119a	ENSMUSG00000057835	zinc finger protein 119a [Source:MGI Symbol
Zfp119b	ENSMUSG00000062101	zinc finger protein 119b [Source:MGI Symbol
Zfp12	ENSMUSG00000029587	zinc finger protein 12 [Source:MGI Symbol
Zfp120	ENSMUSG00000068134	zinc finger protein 120 [Source:MGI Symbol
Zfp125	ENSMUSG00000069755	zinc finger protein 125 [Source:MGI Symbol
Zfp128	ENSMUSG00000060397	zinc finger protein 128 [Source:MGI Symbol
Zfp13	ENSMUSG00000062012	zinc finger protein 13 [Source:MGI Symbol
Zfp131	ENSMUSG00000094870	zinc finger protein 131 [Source:MGI Symbol
Zfp14	ENSMUSG00000053985	zinc finger protein 14 [Source:MGI Symbol
Zfp141	ENSMUSG00000092416	zinc finger protein 141 [Source:MGI Symbol
Zfp142	ENSMUSG00000026135	zinc finger protein 142 [Source:MGI Symbol
Zfp143	ENSMUSG00000061079	zinc finger protein 143 [Source:MGI Symbol
Zfp146	ENSMUSG00000037029	zinc finger protein 146 [Source:MGI Symbol
Zfp148	ENSMUSG00000022811	zinc finger protein 148 [Source:MGI Symbol
Zfp157	ENSMUSG00000036898	zinc finger protein 157 [Source:MGI Symbol
Zfp160	ENSMUSG00000067942	zinc finger protein 160 [Source:MGI Symbol
Zfp169	ENSMUSG00000050954	zinc finger protein 169 [Source:MGI Symbol
Zfp174	ENSMUSG00000054939	zinc finger protein 174 [Source:MGI Symbol
Zfp180	ENSMUSG00000057101	zinc finger protein 180 [Source:MGI Symbol
Zfp182	ENSMUSG00000054737	zinc finger protein 182 [Source:MGI Symbol
Zfp184	ENSMUSG00000006720	zinc finger protein 184 (Kruppel-like) [Source:MGI Symbol
Zfp189	ENSMUSG00000039634	zinc finger protein 189 [Source:MGI Symbol
Zfp2	ENSMUSG00000049321	zinc finger protein 2 [Source:MGI Symbol
Zfp202	ENSMUSG00000025602	zinc finger protein 202 [Source:MGI Symbol
Zfp207	ENSMUSG00000017421	zinc finger protein 207 [Source:MGI Symbol
Zfp212	ENSMUSG00000052763	Zinc finger protein 212 [Source:MGI Symbol
Zfp213	ENSMUSG00000071256	zinc finger protein 213 [Source:MGI Symbol
Zfp217	ENSMUSG00000052056	zinc finger protein 217 [Source:MGI Symbol
Zfp219	ENSMUSG00000049295	zinc finger protein 219 [Source:MGI Symbol
Zfp229	ENSMUSG00000061544	zinc finger protein 229 [Source:MGI Symbol
Zfp235	ENSMUSG00000047603	zinc finger protein 235 [Source:MGI Symbol
Zfp236	ENSMUSG00000041258	zinc finger protein 236 [Source:MGI Symbol
Zfp239	ENSMUSG00000042097	zinc finger protein 239 [Source:MGI Symbol
Zfp24	ENSMUSG00000051469	zinc finger protein 24 [Source:MGI Symbol
Zfp248	ENSMUSG00000030145	zinc finger protein 248 [Source:MGI Symbol
Zfp251	ENSMUSG00000022526	zinc finger protein 251 [Source:MGI Symbol
Zfp26	ENSMUSG00000063108	zinc finger protein 26 [Source:MGI Symbol
Zfp260	ENSMUSG00000049421	zinc finger protein 260 [Source:MGI Symbol
Zfp263	ENSMUSG00000022529	zinc finger protein 263 [Source:MGI Symbol
Zfp266	ENSMUSG00000060510	zinc finger protein 266 [Source:MGI Symbol
Zfp267	ENSMUSG00000033883	zinc finger protein 267 [Source:MGI Symbol
Zfp27	ENSMUSG00000062040	zinc finger protein 27 [Source:MGI Symbol
Zfp273	ENSMUSG00000030446	zinc finger protein 273 [Source:MGI Symbol
Zfp275	ENSMUSG00000031365	zinc finger protein 275 [Source:MGI Symbol
Zfp276	ENSMUSG00000001065	zinc finger protein (C2H2 type) 276 [Source:MGI Symbol
Zfp277	ENSMUSG00000055917	zinc finger protein 277 [Source:MGI Symbol
Zfp28	ENSMUSG00000062861	zinc finger protein 28 [Source:MGI Symbol
Zfp280b	ENSMUSG00000049764	zinc finger protein 280B [Source:MGI Symbol
Zfp280c	ENSMUSG00000036916	zinc finger protein 280C [Source:MGI Symbol
Zfp280d	ENSMUSG00000038535	zinc finger protein 280D [Source:MGI Symbol
Zfp281	ENSMUSG00000041483	zinc finger protein 281 [Source:MGI Symbol
Zfp282	ENSMUSG00000025821	zinc finger protein 282 [Source:MGI Symbol
Zfp286	ENSMUSG00000047342	zinc finger protein 286 [Source:MGI Symbol
Zfp287	ENSMUSG00000005267	zinc finger protein 287 [Source:MGI Symbol
Zfp292	ENSMUSG00000039967	zinc finger protein 292 [Source:MGI Symbol
Zfp296	ENSMUSG00000011267	zinc finger protein 296 [Source:MGI Symbol
Zfp3	ENSMUSG00000043602	zinc finger protein 3 [Source:MGI Symbol
Zfp30	ENSMUSG00000047473	zinc finger protein 30 [Source:MGI Symbol
Zfp300	ENSMUSG00000031079	zinc finger protein 300 [Source:MGI Symbol
Zfp316	ENSMUSG00000046658	zinc finger protein 316 [Source:MGI Symbol
Zfp317	ENSMUSG00000057551	zinc finger protein 317 [Source:MGI Symbol
Zfp318	ENSMUSG00000015597	zinc finger protein 318 [Source:MGI Symbol
Zfp319	ENSMUSG00000046556	zinc finger protein 319 [Source:MGI Symbol
Zfp322a	ENSMUSG00000046351	zinc finger protein 322A [Source:MGI Symbol
Zfp324	ENSMUSG00000004500	zinc finger protein 324 [Source:MGI Symbol
Zfp326	ENSMUSG00000029290	zinc finger protein 326 [Source:MGI Symbol
Zfp329	ENSMUSG00000057894	zinc finger protein 329 [Source:MGI Symbol
Zfp334	ENSMUSG00000017667	zinc finger protein 334 [Source:MGI Symbol
Zfp335	ENSMUSG00000039834	zinc finger protein 335 [Source:MGI Symbol
Zfp341	ENSMUSG00000059842	zinc finger protein 341 [Source:MGI Symbol
Zfp345	ENSMUSG00000074731	zinc finger protein 345 [Source:MGI Symbol
Zfp346	ENSMUSG00000021481	zinc finger protein 346 [Source:MGI Symbol
Zfp35	ENSMUSG00000063281	zinc finger protein 35 [Source:MGI Symbol
Zfp352	ENSMUSG00000070902	zinc finger protein 352 [Source:MGI Symbol
Zfp354a	ENSMUSG00000020364	zinc finger protein 354A [Source:MGI Symbol
Zfp354b	ENSMUSG00000020335	zinc finger protein 354B [Source:MGI Symbol
Zfp354c	ENSMUSG00000044807	zinc finger protein 354C [Source:MGI Symbol
Zfp358	ENSMUSG00000047264	zinc finger protein 358 [Source:MGI Symbol
Zfp36	ENSMUSG00000044786	zinc finger protein 36 [Source:MGI Symbol
Zfp362	ENSMUSG00000028799	zinc finger protein 362 [Source:MGI Symbol
Zfp365	ENSMUSG00000037855	zinc finger protein 365 [Source:MGI Symbol
Zfp366	ENSMUSG00000050919	zinc finger protein 366 [Source:MGI Symbol
Zfp367	ENSMUSG00000044934	zinc finger protein 367 [Source:MGI Symbol
Zfp369	ENSMUSG00000021514	zinc finger protein 369 [Source:MGI Symbol
Zfp36l1	ENSMUSG00000021127	zinc finger protein 36, C3H type-like 1 [Source:MGI Symbol
Zfp36l2	ENSMUSG00000045817	zinc finger protein 36, C3H type-like 2 [Source:MGI Symbol
Zfp37	ENSMUSG00000028389	zinc finger protein 37 [Source:MGI Symbol
Zfp382	ENSMUSG00000074220	zinc finger protein 382 [Source:MGI Symbol
Zfp383	ENSMUSG00000099689	zinc finger protein 383 [Source:MGI Symbol
Zfp384	ENSMUSG00000038346	zinc finger protein 384 [Source:MGI Symbol
Zfp385a	ENSMUSG00000000552	zinc finger protein 385A [Source:MGI Symbol
Zfp385b	ENSMUSG00000027016	zinc finger protein 385B [Source:MGI Symbol
Zfp385c	ENSMUSG00000014198	zinc finger protein 385C [Source:MGI Symbol
Zfp386	ENSMUSG00000042063	zinc finger protein 386 (Kruppel-like) [Source:MGI Symbol
Zfp39	ENSMUSG00000037001	zinc finger protein 39 [Source:MGI Symbol
Zfp395	ENSMUSG00000034522	zinc finger protein 395 [Source:MGI Symbol
Zfp397	ENSMUSG00000024276	zinc finger protein 397 [Source:MGI Symbol
Zfp398	ENSMUSG00000062519	zinc finger protein 398 [Source:MGI Symbol
Zfp40	ENSMUSG00000002617	zinc finger protein 40 [Source:MGI Symbol
Zfp407	ENSMUSG00000048410	zinc finger protein 407 [Source:MGI Symbol
Zfp408	ENSMUSG00000075040	zinc finger protein 408 [Source:MGI Symbol
Zfp41	ENSMUSG00000047003	zinc finger protein 41 [Source:MGI Symbol
Zfp410	ENSMUSG00000042472	zinc finger protein 410 [Source:MGI Symbol
Zfp414	ENSMUSG00000073423	zinc finger protein 414 [Source:MGI Symbol
Zfp418	ENSMUSG00000034538	zinc finger protein 418 [Source:MGI Symbol
Zfp42	ENSMUSG00000051176	zinc finger protein 42 [Source:MGI Symbol
Zfp420	ENSMUSG00000058402	zinc finger protein 420 [Source:MGI Symbol
Zfp422	ENSMUSG00000059878	zinc finger protein 422 [Source:MGI Symbol
Zfp423	ENSMUSG00000045333	zinc finger protein 423 [Source:MGI Symbol
Zfp426	ENSMUSG00000059475	zinc finger protein 426 [Source:MGI Symbol
Zfp428	ENSMUSG00000064264	zinc finger protein 428 [Source:MGI Symbol
Zfp429	ENSMUSG00000078994	zinc finger protein 429 [Source:MGI Symbol
Zfp433	ENSMUSG00000096795	zinc finger protein 433 [Source:MGI Symbol
Zfp438	ENSMUSG00000050945	zinc finger protein 438 [Source:MGI Symbol
Zfp442	ENSMUSG00000068130	zinc finger protein 442 [Source:MGI Symbol
Zfp444	ENSMUSG00000044876	zinc finger protein 444 [Source:MGI Symbol
Zfp445	ENSMUSG00000047036	zinc finger protein 445 [Source:MGI Symbol
Zfp446	ENSMUSG00000033961	zinc finger protein 446 [Source:MGI Symbol
Zfp449	ENSMUSG00000073176	zinc finger protein 449 [Source:MGI Symbol
Zfp451	ENSMUSG00000042197	zinc finger protein 451 [Source:MGI Symbol
Zfp454	ENSMUSG00000048728	zinc finger protein 454 [Source:MGI Symbol
Zfp455	ENSMUSG00000051037	zinc finger protein 455 [Source:MGI Symbol
Zfp456	ENSMUSG00000078995	zinc finger protein 456 [Source:MGI Symbol
Zfp457	ENSMUSG00000055341	zinc finger protein 457 [Source:MGI Symbol
Zfp458	ENSMUSG00000055480	zinc finger protein 458 [Source:MGI Symbol
Zfp459	ENSMUSG00000055560	zinc finger protein 459 [Source:MGI Symbol
Zfp46	ENSMUSG00000051351	zinc finger protein 46 [Source:MGI Symbol
Zfp462	ENSMUSG00000060206	zinc finger protein 462 [Source:MGI Symbol
Zfp467	ENSMUSG00000068551	zinc finger protein 467 [Source:MGI Symbol
Zfp469	ENSMUSG00000043903	zinc finger protein 469
Zfp472	ENSMUSG00000053600	zinc finger protein 472 [Source:MGI Symbol
Zfp473	ENSMUSG00000048012	zinc finger protein 473 [Source:MGI Symbol
Zfp474	ENSMUSG00000046886	zinc finger protein 474 [Source:MGI Symbol
Zfp488	ENSMUSG00000044519	zinc finger protein 488 [Source:MGI Symbol
Zfp493	ENSMUSG00000090659	zinc finger protein 493 [Source:MGI Symbol
Zfp503	ENSMUSG00000039081	zinc finger protein 503 [Source:MGI Symbol
Zfp507	ENSMUSG00000044452	zinc finger protein 507 [Source:MGI Symbol
Zfp51	ENSMUSG00000023892	zinc finger protein 51 [Source:MGI Symbol
Zfp511	ENSMUSG00000025470	zinc finger protein 511 [Source:MGI Symbol
Zfp512	ENSMUSG00000062761	zinc finger protein 512 [Source:MGI Symbol
Zfp512b	ENSMUSG00000000823	zinc finger protein 512B [Source:MGI Symbol
Zfp513	ENSMUSG00000043059	zinc finger protein 513 [Source:MGI Symbol
Zfp516	ENSMUSG00000058881	zinc finger protein 516 [Source:MGI Symbol
Zfp518a	ENSMUSG00000049164	zinc finger protein 518A [Source:MGI Symbol
Zfp518b	ENSMUSG00000046572	zinc finger protein 518B [Source:MGI Symbol
Zfp52	ENSMUSG00000051341	zinc finger protein 52 [Source:MGI Symbol
Zfp521	ENSMUSG00000024420	zinc finger protein 521 [Source:MGI Symbol
Zfp523	ENSMUSG00000024220	zinc finger protein 523 [Source:MGI Symbol
Zfp524	ENSMUSG00000051184	zinc finger protein 524 [Source:MGI Symbol
Zfp526	ENSMUSG00000046541	zinc finger protein 526 [Source:MGI Symbol
Zfp53	ENSMUSG00000057409	zinc finger protein 53 [Source:MGI Symbol
Zfp532	ENSMUSG00000042439	zinc finger protein 532 [Source:MGI Symbol
Zfp534	ENSMUSG00000062518	zinc finger protein 534 [Source:MGI Symbol
Zfp536	ENSMUSG00000043456	zinc finger protein 536 [Source:MGI Symbol
Zfp54	ENSMUSG00000023882	zinc finger protein 54 [Source:MGI Symbol
Zfp541	ENSMUSG00000078796	zinc finger protein 541 [Source:MGI Symbol
Zfp551	ENSMUSG00000034071	zinc fingr protein 551 [Source:MGI Symbol
Zfp553	ENSMUSG00000045598	zinc finger protein 553 [Source:MGI Symbol
Zfp558	ENSMUSG00000074500	zinc finger protein 558 [Source:MGI Symbol
Zfp560	ENSMUSG00000045519	zinc finger protein 560 [Source:MGI Symbol
Zfp563	ENSMUSG00000067424	zinc finger protein 563 [Source:MGI Symbol
Zfp566	ENSMUSG00000078768	zinc finger protein 566 [Source:MGI Symbol
Zfp568	ENSMUSG00000074221	zinc finger protein 568 [Source:MGI Symbol
Zfp57	ENSMUSG00000036036	zinc finger protein 57 [Source:MGI Symbol
Zfp574	ENSMUSG00000045252	zinc finger protein 574 [Source:MGI Symbol
Zfp575	ENSMUSG00000066721	zinc finger protein 575 [Source:MGI Symbol
Zfp579	ENSMUSG00000051550	zinc finger protein 579 [Source:MGI Symbol
Zfp58	ENSMUSG00000071291	zinc finger protein 58 [Source:MGI Symbol
Zfp580	ENSMUSG00000055633	zinc finger protein 580 [Source:MGI Symbol
Zfp583	ENSMUSG00000030443	zinc finger protein 583 [Source:MGI Symbol
Zfp59	ENSMUSG00000078779	zinc finger protein 59 [Source:MGI Symbol
Zfp592	ENSMUSG00000005621	zinc finger protein 592 [Source:MGI Symbol
Zfp593	ENSMUSG00000028840	zinc finger protein 593 [Source:MGI Symbol
Zfp595	ENSMUSG00000057842	zinc finger protein 595 [Source:MGI Symbol
Zfp597	ENSMUSG00000039789	zinc finger protein 597 [Source:MGI Symbol
Zfp598	ENSMUSG00000041130	zinc finger protein 598 [Source:MGI Symbol
Zfp599	ENSMUSG00000062794	zinc finger protein 599 [Source:MGI Symbol
Zfp60	ENSMUSG00000037640	zinc finger protein 60 [Source:MGI Symbol
Zfp600	ENSMUSG00000066007	zinc finger protein 600 [Source:MGI Symbol
Zfp605	ENSMUSG00000023284	zinc finger protein 605 [Source:MGI Symbol
Zfp606	ENSMUSG00000030386	zinc finger protein 606 [Source:MGI Symbol
Zfp607a	ENSMUSG00000020420	zinc finger protein 607A
Zfp607b	ENSMUSG00000057093	zinc finger protein 607B [Source:MGI Symbol
Zfp608	ENSMUSG00000052713	zinc finger protein 608 [Source:MGI Symbol
Zfp609	ENSMUSG00000040524	zinc finger protein 609 [Source:MGI Symbol
Zfp61	ENSMUSG00000050605	zinc finger protein 61 [Source:MGI Symbol
Zfp612	ENSMUSG00000044676	zinc finger protein 612 [Source:MGI Symbol
Zfp616	ENSMUSG00000069476	zinc finger protein 616 [Source:MGI Symbol
Zfp617	ENSMUSG00000066880	zinc finger protein 617 [Source:MGI Symbol
Zfp618	ENSMUSG00000028358	zinc finger protein 618 [Source:MGI Symbol
Zfp619	ENSMUSG00000068959	zinc finger protein 619 [Source:MGI Symbol
Zfp62	ENSMUSG00000046311	zinc finger protein 62 [Source:MGI Symbol
Zfp622	ENSMUSG00000052253	zinc finger protein 622 [Source:MGI Symbol
Zfp623	ENSMUSG00000050846	zinc finger protein 623 [Source:MGI Symbol
Zfp626	ENSMUSG00000030604	zinc finger protein 626 [Source:MGI Symbol
Zfp628	ENSMUSG00000074406	zinc finger protein 628 [Source:MGI Symbol
Zfp629	ENSMUSG00000045639	zinc finger protein 629 [Source:MGI Symbol
Zfp637	ENSMUSG00000059689	zinc finger protein 637 [Source:MGI Symbol
[truncated: 244 more rows]
