# Supplementary material for: Leishmania amazonensis Subverts the Transcription Factor Landscape in Dendritic Cells to Avoid Inflammasome Activation and Stall Maturation
Source: Front Immunol. 2020 Jun 9;11:1098. doi: 10.3389/fimmu.2020.01098 (PMC7295916; doi:10.3389/fimmu.2020.01098)
Supplement: Supplementary Table 2 — Partial list of GO gene sets highlighted in Leishmania-infected DCs. Gene-level results corresponding to 18 selected GO terms significantly (p < 0.05) evidenced in DCs infected with Leishmania amazonensis amastigotes (L. am and L. am-IS) are presented. The summary sheet describes the GO terms and their corresponding sheet (S2 to S19). For each GO term, genes are listed with their Entrez number, probe-set ID, Fold Changes (Log base 2) and adjusted p values for both L. am vs Ctrl and L. am-IS vs Ctrl comparisons. Color code indicates p values below the 5% threshold level. [file Table_2.XLSX]

## Sheet: summary
Selected GO_terms	sheet
Inflammatory response	S2
Positive regulation of acute inflammatory response	S3
Positive regulation of inflammatory response	S4
Regulation of interleukin 1 beta production	S5
Positive regulation of interleukin 1 beta production	S6		Adj p vavues < 0.05
Regulation of interleukin 1 production	S7
Interleukin 1 receptor binding	S8			L.am
Regulation of acute inflammatory response	S9
Negative regulation of inflammatory response	S10			L.am - IS
Positive regulation of nf kappab transcription factor activity	S11
Negative regulation of i kappab kinase nf kappab signaling	S12
Regulation of nik nf kappab signaling	S13
Regulation of i kappab kinase nf kappab signaling	S14
Peptide antigen binding	S15
Mhc protein complex	S16
Antigen processing and presentation of peptide or polysaccharide antigen via mhc class ii	S17
Antigen processing and presentation of peptide antigen via mhc class ii	S18
Negative regulation of immune effector process	S19

## Sheet: S2
Gene.Symbol	Entrez.Gene	Probe.Set.ID	L.am_vs_Ctrl_logFC	L.am_vs_Ctrl_adj.P.Val	L.am-IS_vs_Ctrl_logFC	L.am-IS_vs_Ctrl_adj.P.Val
Cxcr4	12767	1448710_at	1.85	0.000631259	2.64	2.33665e-05
Tnfrsf11b	18383	1449033_at	1.93	0.00066772	3.76	1.08133e-05
Ccl12 /// LOC105242482	20293	1419282_at	-2.41	0.000734212	-2.75	6.76415e-05
Tspan2	70747	1424567_at	-1.97	0.0013463	-2.22	0.000134749
Adora2a	11540	1460710_at	0.99	0.00176612	1.18	0.000155081
Hdac9	79221	1434572_at	-1.71	0.00212273	-2.74	6.76415e-05
Gata3	14462	1448886_at	-1.24	0.00208228	-1.41	0.000224901
Ffar2	233079	1425216_at	-1.37	0.00236871	-3.02	2.55915e-05
Dnal1	105000	1453822_at	-1.31	0.0022065	-1.35	0.000367488
Tnfrsf9	21942	1460469_at	1.28	0.00277034	1.83	0.000128827
Slc7a2	11988	1436555_at	1.88	0.00278484	1.88	0.000602478
Tpst1	22021	1421733_a_at	-0.95	0.0031188	-1.12	0.000338212
Prkd2	101540	1434333_a_at	-1.51	0.00322632	-1.64	0.000505283
Il1b	16176	1449399_a_at	-0.9	0.00365698	-1.44	0.000116637
Gper1	76854	1447583_x_at	0.96	0.0031188	0.94	0.000789398
Alox5	11689	1441962_at	-1.05	0.00512815	-2.24	6.4595e-05
Stat5b	20851	1422103_a_at	0.65	0.0052699	1.46	5.90031e-05
Tnfrsf1b	21938	1418099_at	0.84	0.00561982	0.97	0.000830977
Aif1	11629	1418204_s_at	-1.26	0.00672272	-2.46	0.000115969
Sdc1	20969	1437279_x_at	1.67	0.00616276	2.02	0.000789334
Nrros	224109	1451174_at	-0.69	0.00703917	-1	0.000407323
Ccr7	12775	1423466_at	1.04	0.00737416	1.93	0.00015956
Pik3cg	30955	1422708_at	-0.9	0.00512815	-0.79	0.0026525
Rasal2	226525	1436910_at	0.64	0.00786282	0.97	0.00039099
Cela3b	67868	1415883_a_at	1.5	0.00673116	1.51	0.00216998
Hrh1	15465	1438494_at	-1.24	0.00869062	-2.15	0.000263045
Ctnnbip1	67087	1417567_at	-0.95	0.0076307	-1.05	0.00161071
Tlr3	142980	1422781_at	-0.72	0.00783773	-0.83	0.00145701
Ifi204 /// Ifi205 /// Mnda /// Mndal	15951	1452348_s_at	-1.45	0.00852353	-1.86	0.000975374
Ifi204 /// Ifi205 /// Mnda /// Mndal	226695	1452348_s_at	-1.45	0.00852353	-1.86	0.000975374
Ifi204 /// Ifi205 /// Mnda /// Mndal	381308	1452348_s_at	-1.45	0.00852353	-1.86	0.000975374
Ifi204 /// Ifi205 /// Mnda /// Mndal	100040462	1452348_s_at	-1.45	0.00852353	-1.86	0.000975374
Smad1	17125	1416081_at	-0.78	0.00743848	-0.79	0.00248512
Cd6	12511	1451910_a_at	-0.97	0.00919985	-1.36	0.000724578
Wwp1	107568	1427098_at	-0.62	0.00786602	-0.63	0.00248004
Nfkb2	18034	1425902_a_at	0.55	0.0105286	1.35	8.67905e-05
Il1rl2	107527	1434903_s_at	-0.88	0.0106843	-1.91	0.000130034
Mylk2	228785	1427556_at	0.98	0.00601353	0.79	0.00521216
Syngap1	240057	1445364_at	0.78	0.00743848	0.71	0.00392934
Lta4h	16993	1434790_a_at	-0.96	0.0108417	-1.45	0.000670649
Adra2a	11551	1433601_at	-1.47	0.0110703	-1.96	0.00120504
Nlrp3	216799	1425412_at	-0.68	0.0121482	-1.23	0.000343406
Itgb7	16421	1418741_at	-1.16	0.0124368	-2.68	0.000124225
Tnfrsf4	22163	1420351_at	0.62	0.0134131	1.16	0.000339147
Irak2	108960	1436507_at	0.57	0.0131692	0.91	0.000660637
Tirap	117149	1457676_at	-0.74	0.0125634	-1	0.00135066
Pla2g4d	78390	1453405_at	1.94	0.0139442	3.05	0.000762969
Nfam1	74039	1425714_a_at	-0.79	0.0151322	-1.54	0.000335687
Hdac5	15184	1415743_at	-0.54	0.0150471	-0.95	0.000478881
Il17re	57890	1452109_at	0.69	0.010163	0.65	0.00571957
Pstpip1	19200	1424560_at	-0.84	0.0138929	-1.05	0.00215924
Birc7	329581	1443502_at	0.58	0.0115605	0.58	0.0051823
Tlr1	21897	1449049_at	0.91	0.0151701	1.25	0.00160728
Ly75	17076	1449328_at	1.21	0.0159996	1.8	0.00122085
Hfe	15216	1422645_at	-0.96	0.0156608	-1.33	0.00158954
Chst2	54371	1422758_at	0.64	0.0140765	0.71	0.00402846
Il18	16173	1417932_at	-0.82	0.0180306	-1.57	0.000419567
Adgre5	26364	1418394_a_at	0.54	0.018616	1.04	0.000444352
Myd88	17874	1419272_at	-0.55	0.0202276	-0.99	0.000697127
Itgb1	16412	1452545_a_at	0.77	0.0207104	1.36	0.000789282
Cyp4f16 /// Cyp4f37	70101	1430172_a_at	-1.9	0.0207309	-3.1	0.00115772
Cyp4f16 /// Cyp4f37	677156	1430172_a_at	-1.9	0.0207309	-3.1	0.00115772
Hnrnpa0	77134	1428407_at	-0.51	0.0219535	-0.93	0.000763801
Gm16340 /// Ifi203 /// LOC102641031	15950	1448775_at	-0.86	0.0228739	-1.84	0.000387107
Gm16340 /// Ifi203 /// LOC102641031	100504287	1448775_at	-0.86	0.0228739	-1.84	0.000387107
Tnfrsf1a	21937	1417291_at	-0.58	0.0243731	-1.37	0.000286499
Tgfb1	21803	1420653_at	-1.13	0.0198617	-1.29	0.00592993
Csf1r	12978	1423593_a_at	-0.72	0.0266292	-1.87	0.000215951
Ahcy /// Gm4737	11615	1417125_at	-0.47	0.0287083	-1.13	0.000310392
Ahcy /// Gm4737	269378	1417125_at	-0.47	0.0287083	-1.13	0.000310392
Camk1d	227541	1426389_at	-0.87	0.0214877	-0.97	0.00778416
Hck	15162	1449455_at	-1.05	0.00919985	-0.71	0.0212754
Clec7a	56644	1420699_at	0.64	0.0205604	0.67	0.00992165
Cyp4f13	170716	1418767_at	-0.54	0.015821	-0.47	0.0151745
Il20rb	213208	1437876_at	0.4	0.0262704	0.51	0.00571692
Hmgb2	97165	1452534_a_at	-0.9	0.0308383	-1.54	0.00164826
Ahsg	11625	1455093_a_at	0.52	0.0164709	0.45	0.0169813
Tfrc	22042	1452661_at	-0.88	0.0334925	-2.31	0.000269038
Ggt5	23887	1418216_at	-0.58	0.0312498	-0.89	0.00286473
Tnfsf4	22164	1421744_at	0.84	0.0367485	2.08	0.000387266
Ptgs1	19224	1423414_at	-0.6	0.0381541	-1.54	0.000358892
Cxcl10	15945	1418930_at	-0.71	0.036993	-1.19	0.0025369
Sphk1	20698	1451596_a_at	0.76	0.0385834	1.55	0.00103703
Slc11a2	18174	1452078_a_at	0.57	0.0373311	0.91	0.00308871
Ptges	64292	1449450_at	0.69	0.0164469	0.54	0.0240061
Alox15	11687	1420338_at	-1.22	0.0401279	-2.51	0.00104788
Tlr5	53791	1450242_at	-0.55	0.0317766	-0.66	0.00953513
Il1rap	16180	1421844_at	-0.67	0.0385834	-1.07	0.00341666
Hdac4	208727	1454693_at	-0.8	0.0349422	-1.04	0.00737723
Prcp	72461	1452191_at	-1.02	0.0192222	-0.83	0.0264089
Il17b	56069	1431693_a_at	0.5	0.0330607	0.56	0.0135418
Fas	14102	1460251_at	0.36	0.0462328	0.69	0.00177909
Pxk	218699	1451253_at	-0.86	0.0257464	-0.79	0.0225124
Apol7c /// Gm8221	108956	1434152_at	-1.07	0.0280319	-1.04	0.0206353
Siglec1	20612	1427706_a_at	0.49	0.0267286	0.45	0.0229327
Gbp2b	14468	1420549_at	-0.33	0.0429925	-0.46	0.00708033
Zc3h12a	230738	1427348_at	-0.48	0.0400004	-0.61	0.0104801
H2-Ab1	14961	1451721_a_at	-0.78	0.0388594	-0.95	0.0119557
Ccr5	12774	1422259_a_at	-1.19	0.0501758	-2.63	0.00103217
Casp4	12363	1449591_at	0.54	0.0490926	0.97	0.0025798
Cnr2	12802	1450476_at	-0.74	0.0505489	-1.48	0.00169563
Camp	12796	1419691_at	0.41	0.0357757	0.45	0.0168809
Plgrkt	67759	1460361_at	0.43	0.0520151	1.01	0.000861299
F2r	14062	1450852_s_at	-1.27	0.0528511	-2.55	0.00177909
Itgal	16408	1435560_at	-1.01	0.054972	-2.53	0.000675945
Themis2	230787	1427041_at	-0.68	0.0564705	-1.57	0.00100105
Lyn	17096	1425598_a_at	-0.55	0.0504019	-0.76	0.00979832
Nfe2l1	18023	1416331_a_at	0.29	0.0595838	0.62	0.0015089
Tpst2	22022	1416086_at	-0.39	0.0415984	-0.42	0.022934
Pnck	93843	1422711_a_at	0.42	0.0269542	0.35	0.0382637
Ccr4	12773	1421655_a_at	0.56	0.0195136	0.39	0.0462329
Tnfaip3	21929	1433699_at	0.52	0.060448	0.88	0.00551664
Ccl1	20290	1421688_a_at	-0.64	0.054639	-0.86	0.0123998
Ccl22	20299	1417925_at	0.61	0.0675451	1.33	0.00189742
Defb10	246085	1427775_at	0.5	0.0172186	0.33	0.0526019
Ccl6	20305	1417266_at	0.5	0.0233174	0.36	0.0476424
Hyal1 /// Nat6	15586	1449954_at	0.34	0.0703097	0.92	0.000721967
Adgre4	52614	1451563_at	-0.86	0.0629651	-1.33	0.00845381
Gsdmd	69146	1428767_at	-0.32	0.0490531	-0.36	0.0237478
Gm21596 /// Hmgb1	15289	1448235_s_at	-1	0.053931	-1.19	0.0211997
Olr1	108078	1419534_at	0.87	0.0153481	0.52	0.0635906
Xcr1	23832	1422294_at	0.37	0.0520151	0.4	0.0285261
Pycard	66824	1417346_at	-0.49	0.0724328	-0.77	0.0094594
Chst5	56773	1419320_at	0.47	0.0313791	0.37	0.0516527
Nfatc3	18021	1452497_a_at	-0.61	0.0280339	-0.45	0.0563481
Tnfrsf11a	21934	1430259_at	0.4	0.085438	1.17	0.000660576
Ntrk2	18212	1437560_at	0.61	0.0402841	0.54	0.0458471
Igfals	16005	1422826_at	0.4	0.0484336	0.39	0.0405828
Ccl7	20306	1421228_at	-0.48	0.0288556	-0.35	0.0611759
Itgb2l	16415	1449829_at	0.35	0.0754326	0.5	0.015255
Prkcq	18761	1426044_a_at	-0.44	0.0546626	-0.46	0.0361165
Ndst3	83398	1453777_a_at	0.55	0.0222534	0.36	0.0692287
Syk	20963	1457239_at	0.62	0.0650994	0.71	0.0316229
Ntrk1	18211	1443990_at	0.42	0.0655499	0.48	0.0321146
Rarres2	71660	1428538_s_at	0.29	0.0616103	0.31	0.0414408
Senp6	215351	1445387_at	-0.6	0.0595088	-0.61	0.0455616
Lbp	16803	1447520_at	0.47	0.0428636	0.38	0.0650686
Tlr9	81897	1422083_at	0.38	0.036993	0.29	0.0722483
Klrg1	50928	1420788_at	0.32	0.0692061	0.33	0.0458771
Zap70	22637	1422701_at	0.32	0.0700437	0.33	0.0516277
Akt2	11652	1421324_a_at	-0.54	0.0652461	-0.53	0.0584583
Axl	26362	1423586_at	-0.47	0.124497	-1.78	0.000383499
Saa2	20209	1449326_x_at	0.5	0.0501626	0.4	0.0755383
Mylk3	213435	1439101_at	0.38	0.0892975	0.47	0.0367531
Hc	15139	1419407_at	0.29	0.112975	0.5	0.0132163
Smad5	17129	1451873_a_at	-0.4	0.0528932	0.32	0.0809728
Ccr1	12768	1419609_at	-0.4	0.133677	-1.55	0.000414138
Mrgpra4	235854	1451926_at	0.49	0.0377883	0.34	0.0971119
Ins2	16334	1422446_x_at	0.35	0.0857201	0.39	0.049285
Nfkbid	243910	1436074_at	-0.33	0.110566	-0.49	0.0249905
Tnf	21926	1419607_at	-0.29	0.136447	-0.84	0.00174602
Rbpj	19664	1454896_at	-0.27	0.0873228	-0.3	0.0526432
Krt14	16664	1455573_at	0.4	0.0689531	0.38	0.0717801
Tac4	93670	1420458_at	0.31	0.06866	0.29	0.0730732
Apol8	239552	1441054_at	0.28	0.100222	0.34	0.042688
C5ar1	12273	1439902_at	-0.65	0.136554	-1.37	0.00802472
Bdkrb2	12062	1442187_at	0.37	0.0632429	0.32	0.0824043
Il6ra	16194	1452416_at	-0.3	0.147687	-1.65	0.000116637
Calcb	116903	1422639_at	0.58	0.145447	1.39	0.0048931
Oprm1	18390	1441791_at	0.38	0.0788693	0.37	0.0724338
Il25	140806	1420740_at	0.37	0.0884432	0.39	0.0666485
Hdac7	56233	1420813_at	0.31	0.0956245	0.34	0.0615161
Il9	16198	1450565_at	0.43	0.0555001	0.33	0.102972
Ano3	228432	1445631_at	0.32	0.0676862	0.27	0.092956
Rxra	20181	1454773_at	-0.29	0.164523	-0.76	0.00415235
Ifna1	15962	1450564_x_at	0.48	0.0510754	0.34	0.11796
Cd14	12475	1417268_at	-0.52	0.172785	-1.85	0.00098346
Cela1	109901	1423693_at	0.32	0.0664561	0.25	0.107693
Ntrk3	18213	1422329_a_at	0.38	0.104171	0.41	0.0720243
Smad9	55994	1450265_at	0.31	0.0635471	0.24	0.113317
Defb1	13214	1419491_at	0.52	0.023903	0.26	0.157274
Ndst2	17423	1417931_at	-0.31	0.131566	-0.4	0.0502308
Ccl19 /// Gm12407 /// Gm13309 /// Gm2023 /// Gm21104 /// Gm2457 /// Gm2564 /// LOC100043921 /// LOC100861618	24047	1449277_at	0.28	0.113524	0.31	0.0710019
Ccl19 /// Gm12407 /// Gm13309 /// Gm2023 /// Gm21104 /// Gm2457 /// Gm2564 /// LOC100043921 /// LOC100861618	100039053	1449277_at	0.28	0.113524	0.31	0.0710019
Ccl19 /// Gm12407 /// Gm13309 /// Gm2023 /// Gm21104 /// Gm2457 /// Gm2564 /// LOC100043921 /// LOC100861618	100039789	1449277_at	0.28	0.113524	0.31	0.0710019
Ccl19 /// Gm12407 /// Gm13309 /// Gm2023 /// Gm21104 /// Gm2457 /// Gm2564 /// LOC100043921 /// LOC100861618	100039848	1449277_at	0.28	0.113524	0.31	0.0710019
Ccl19 /// Gm12407 /// Gm13309 /// Gm2023 /// Gm21104 /// Gm2457 /// Gm2564 /// LOC100043921 /// LOC100861618	100039973	1449277_at	0.28	0.113524	0.31	0.0710019
Ccl19 /// Gm12407 /// Gm13309 /// Gm2023 /// Gm21104 /// Gm2457 /// Gm2564 /// LOC100043921 /// LOC100861618	100040035	1449277_at	0.28	0.113524	0.31	0.0710019
Ccl19 /// Gm12407 /// Gm13309 /// Gm2023 /// Gm21104 /// Gm2457 /// Gm2564 /// LOC100043921 /// LOC100861618	100043921	1449277_at	0.28	0.113524	0.31	0.0710019
Ccl19 /// Gm12407 /// Gm13309 /// Gm2023 /// Gm21104 /// Gm2457 /// Gm2564 /// LOC100043921 /// LOC100861618	100861618	1449277_at	0.28	0.113524	0.31	0.0710019
Ccl19 /// Gm12407 /// Gm13309 /// Gm2023 /// Gm21104 /// Gm2457 /// Gm2564 /// LOC100043921 /// LOC100861618	100861647	1449277_at	0.28	0.113524	0.31	0.0710019
Lipa	16889	1423141_at	0.52	0.11572	-0.59	0.0719673
Il1f6	54448	1418609_at	0.23	0.16066	0.39	0.0274967
Tlr2	24088	1419132_at	-0.52	0.191969	-1.89	0.0011955
Rac2	19354	1417620_at	-0.48	0.186007	-1.13	0.00858782
Rps6ka4	56613	1438243_at	0.43	0.0614658	0.3	0.137544
Il18rap	16174	1456545_at	-0.58	0.149518	-0.8	0.0517835
Ptafr	19204	1427872_at	0.31	0.134526	0.38	0.0681239
Prkd3	75292	1428230_at	0.24	0.197963	0.64	0.00552699
Itih4	16427	1431808_a_at	0.41	0.0689045	0.31	0.135654
Prok2	50501	1426176_a_at	0.2	0.170449	0.32	0.0375544
Il1f8	69677	1425715_at	0.23	0.138944	0.28	0.0701571
Il24	93672	1426181_a_at	0.42	0.107603	0.41	0.102821
Ogg1	18294	1448815_at	-0.29	0.179378	-0.49	0.0342938
Apol9a /// Apol9b	71898	1424518_at	0.28	0.108212	0.27	0.106337
Apol9a /// Apol9b	223672	1424518_at	0.28	0.108212	0.27	0.106337
Irgm1	15944	1418825_at	-0.3	0.186503	-0.53	0.028913
Rasgrp3	240168	1438030_at	0.45	0.166526	0.66	0.0517446
Relb	19698	1417856_at	0.39	0.216898	1.37	0.00198977
Notch4	18132	1449146_at	-0.35	0.11211	-0.34	0.111535
Stat4	20849	1448713_at	0.43	0.228071	1.79	0.000955298
F2	14061	1418897_at	0.37	0.0791421	0.28	0.150564
Cyba	13057	1454268_a_at	0.4	0.170923	0.54	0.0643253
Mmp17	23948	1448598_at	0.19	0.187608	0.29	0.0487382
Scube1	64706	1449850_at	0.37	0.186029	0.55	0.0547826
Slc7a3	11989	1417022_at	0.29	0.0709631	0.2	0.1699
Ly86	17084	1422903_at	-0.46	0.242129	-1.98	0.00093166
Kit	16590	1452514_a_at	0.33	0.243918	1.84	0.000292773
Mrgprh	80978	1421590_at	0.34	0.1144	0.31	0.129996
Elf3	13710	1416916_at	0.24	0.155323	0.28	0.0902043
S1pr3	13610	1438658_a_at	0.36	0.193331	0.54	0.0561346
Itch	16396	1431316_at	-0.56	0.175337	-0.74	0.0748315
Slc7a1	11987	1454991_at	0.26	0.25043	1.26	0.00057915
Serpina3g	20715	1424923_at	0.38	0.126575	0.36	0.125528
Tbxa2r	21390	1419222_at	0.21	0.174409	0.27	0.0783031
Ltb4r1	16995	1420407_at	-0.4	0.199287	-0.62	0.0559018
Stat5a	20850	1450259_a_at	0.53	0.253278	1.91	0.00243071
Cyp26b1	232174	1460011_at	0.4	0.103628	0.32	0.158342
Pyhin1	236312	1435331_at	-0.46	0.164876	0.54	0.0997003
Camk4	12326	1452572_at	0.31	0.189852	0.41	0.0783316
Notch1	18128	1418634_at	-0.4	0.26717	-1.35	0.00392812
Ido1	15930	1420437_at	0.26	0.241962	0.51	0.0323298
Scube3	268935	1436002_at	0.47	0.0533954	0.26	0.222277
Lat	16797	1460651_at	0.38	0.16836	0.44	0.108271
Odam	69592	1430186_at	0.22	0.134166	0.21	0.14286
Scn5a	20271	1422194_at	0.23	0.145913	0.23	0.133937
LOC105242475 /// Mptx1	66289	1417735_at	0.21	0.171439	0.24	0.110593
Lias	79464	1418700_at	-0.4	0.08103	-0.27	0.201003
Izumo1r	64931	1420700_s_at	0.28	0.109298	0.22	0.177497
Nfrkb	235134	1434753_at	-0.32	0.116041	-0.26	0.178515
Tnfrsf21	94185	1450731_s_at	-0.42	0.280213	-1.11	0.0144129
Ikbke	56489	1417813_at	-0.29	0.271835	-0.61	0.0330696
Lrrc48	74665	1440117_at	0.19	0.266457	0.38	0.0384974
Tbk1	56480	1460315_s_at	0.24	0.22974	0.36	0.0798371
Xiap	11798	1426636_a_at	-0.58	0.262849	-1.07	0.0516788
Serpina3a	74069	1421556_at	0.49	0.121378	0.39	0.195479
Seh1l	72124	1424200_s_at	-0.57	0.0394187	-0.25	0.278381
Il2ra	16184	1420692_at	-0.73	0.0414481	-0.33	0.280438
F3	14066	1417408_at	-0.43	0.274861	-0.82	0.0490359
Scn10a	20264	1450266_at	0.4	0.129471	0.33	0.195182
Lrrcc1	71710	1435185_at	-0.45	0.112191	-0.33	0.213204
Fpr3	14294	1421661_at	0.31	0.0999715	0.21	0.226247
Tlr6	21899	1421352_at	0.24	0.231561	-0.34	0.102975
Gpr68	238377	1455000_at	-0.32	0.0905388	-0.2	0.247325
Kdm6b	216850	1447612_x_at	-0.24	0.226556	-0.31	0.113839
9530003J23Rik	77397	1429829_at	0.2	0.159546	0.18	0.181903
Ppbp	57349	1418480_at	-0.74	0.315923	-1.81	0.0262123
Sp100	20684	1451821_a_at	-0.57	0.0568812	-0.28	0.285265
Havcr2	171285	1451584_at	-0.26	0.346766	-1.13	0.00281462
Icam1	15894	1424067_at	0.2	0.32725	0.51	0.0237265
Ccr2	12772	1421187_at	-0.61	0.346547	-2.16	0.00697167
Ano6	105722	1455308_at	-0.16	0.356852	-0.58	0.00658868
Pik3cd	18707	1422992_s_at	-1.15	0.0758768	-0.61	0.292431
Ccl21a /// Ccl21b /// Ccl21c /// Gm10591 /// Gm13304 /// Gm1987 /// Gm21541 /// LOC100041504 /// LOC100041593	18829	1419426_s_at	0.36	0.054036	0.16	0.316937
Ccl21a /// Ccl21b /// Ccl21c /// Gm10591 /// Gm13304 /// Gm1987 /// Gm21541 /// LOC100041504 /// LOC100041593	65956	1419426_s_at	0.36	0.054036	0.16	0.316937
Ccl21a /// Ccl21b /// Ccl21c /// Gm10591 /// Gm13304 /// Gm1987 /// Gm21541 /// LOC100041504 /// LOC100041593	100041504	1419426_s_at	0.36	0.054036	0.16	0.316937
Ccl21a /// Ccl21b /// Ccl21c /// Gm10591 /// Gm13304 /// Gm1987 /// Gm21541 /// LOC100041504 /// LOC100041593	100041593	1419426_s_at	0.36	0.054036	0.16	0.316937
Ccl21a /// Ccl21b /// Ccl21c /// Gm10591 /// Gm13304 /// Gm1987 /// Gm21541 /// LOC100041504 /// LOC100041593	100042493	1419426_s_at	0.36	0.054036	0.16	0.316937
Ccl21a /// Ccl21b /// Ccl21c /// Gm10591 /// Gm13304 /// Gm1987 /// Gm21541 /// LOC100041504 /// LOC100041593	100504239	1419426_s_at	0.36	0.054036	0.16	0.316937
Ccl21a /// Ccl21b /// Ccl21c /// Gm10591 /// Gm13304 /// Gm1987 /// Gm21541 /// LOC100041504 /// LOC100041593	100504346	1419426_s_at	0.36	0.054036	0.16	0.316937
Ccl21a /// Ccl21b /// Ccl21c /// Gm10591 /// Gm13304 /// Gm1987 /// Gm21541 /// LOC100041504 /// LOC100041593	100504362	1419426_s_at	0.36	0.054036	0.16	0.316937
Ccl21a /// Ccl21b /// Ccl21c /// Gm10591 /// Gm13304 /// Gm1987 /// Gm21541 /// LOC100041504 /// LOC100041593	100862177	1419426_s_at	0.36	0.054036	0.16	0.316937
Il1a	16175	1421473_at	0.5	0.0565232	0.23	0.319123
Il1f9	215257	1425958_at	0.23	0.343173	0.56	0.0326868
Cwc22 /// Xdh	22436	1424607_a_at	0.45	0.311681	0.85	0.0654542
Dnaaf1	68270	1421974_at	0.28	0.0937791	0.16	0.285319
Cd40lg	21947	1422283_at	0.14	0.336972	0.31	0.042604
Notch2	18129	1455556_at	-0.18	0.274819	-0.27	0.10506
Il5	16191	1450550_at	0.23	0.185848	0.22	0.197405
Ccl20	20297	1422029_at	0.33	0.0818098	0.18	0.301959
Lgals9	16859	1421217_a_at	-0.64	0.276823	-0.93	0.113549
Bmp6	12161	1450759_at	0.24	0.168589	0.2	0.226532
Aox3	71724	1418858_at	0.28	0.214622	0.29	0.183679
Mbl2	17195	1418787_at	0.19	0.237292	0.22	0.162534
Ugt1a1 /// Ugt1a10 /// Ugt1a2 /// Ugt1a5 /// Ugt1a6a /// Ugt1a6b /// Ugt1a7c /// Ugt1a9	22236	1426261_s_at	0.39	0.256242	0.5	0.143932
Ugt1a1 /// Ugt1a10 /// Ugt1a2 /// Ugt1a5 /// Ugt1a6a /// Ugt1a6b /// Ugt1a7c /// Ugt1a9	94284	1426261_s_at	0.39	0.256242	0.5	0.143932
Ugt1a1 /// Ugt1a10 /// Ugt1a2 /// Ugt1a5 /// Ugt1a6a /// Ugt1a6b /// Ugt1a7c /// Ugt1a9	394430	1426261_s_at	0.39	0.256242	0.5	0.143932
Ugt1a1 /// Ugt1a10 /// Ugt1a2 /// Ugt1a5 /// Ugt1a6a /// Ugt1a6b /// Ugt1a7c /// Ugt1a9	394432	1426261_s_at	0.39	0.256242	0.5	0.143932
Ugt1a1 /// Ugt1a10 /// Ugt1a2 /// Ugt1a5 /// Ugt1a6a /// Ugt1a6b /// Ugt1a7c /// Ugt1a9	394433	1426261_s_at	0.39	0.256242	0.5	0.143932
Ugt1a1 /// Ugt1a10 /// Ugt1a2 /// Ugt1a5 /// Ugt1a6a /// Ugt1a6b /// Ugt1a7c /// Ugt1a9	394434	1426261_s_at	0.39	0.256242	0.5	0.143932
Ugt1a1 /// Ugt1a10 /// Ugt1a2 /// Ugt1a5 /// Ugt1a6a /// Ugt1a6b /// Ugt1a7c /// Ugt1a9	394435	1426261_s_at	0.39	0.256242	0.5	0.143932
Ugt1a1 /// Ugt1a10 /// Ugt1a2 /// Ugt1a5 /// Ugt1a6a /// Ugt1a6b /// Ugt1a7c /// Ugt1a9	394436	1426261_s_at	0.39	0.256242	0.5	0.143932
Lrguk	74354	1430217_at	0.18	0.363667	0.43	0.0390126
LOC105244211 /// Nfe2l2	18024	1457117_at	0.21	0.296725	-0.33	0.113571
Cdo1	12583	1448842_at	0.42	0.0906958	0.22	0.320991
Tnfrsf10b	21933	1421296_at	-0.25	0.366941	-0.59	0.0486513
Scube2	56788	1453486_a_at	0.23	0.177384	0.19	0.242307
Nmi	64685	1425719_a_at	-0.33	0.288272	-0.45	0.141501
C3	12266	1423954_at	-0.54	0.389252	-1.38	0.0412125
Cyp4f15	106648	1449316_at	0.26	0.137556	0.17	0.304412
Prkci	18759	1448695_at	0.25	0.248139	0.28	0.196641
Fpr-rs3	14290	1422350_at	0.24	0.133568	0.15	0.315222
Krt16	16666	1448932_at	0.2	0.357728	0.37	0.0985988
Camk1g	215303	1424633_at	0.17	0.325929	0.26	0.135293
Thbs1	21825	1421811_at	0.42	0.3931	-0.92	0.070707
Slc11a1	18173	1420361_at	0.68	0.082021	0.31	0.382169
Serpina3h /// Serpina3i	628900	1430751_at	0.15	0.362492	0.27	0.102972
Klkb1	16621	1449034_at	0.26	0.247042	0.27	0.218574
Aoc3	11754	1449396_at	0.19	0.287526	0.23	0.181743
Prkcz	18762	1418085_at	0.27	0.297531	0.35	0.172218
Sema7a	20361	1459903_at	0.34	0.360292	0.59	0.114879
1700057G04Rik	78459	1457453_at	0.29	0.12195	0.16	0.354361
Cx3cl1	20312	1415803_at	-0.63	0.0841491	-0.28	0.396668
Il17a	16171	1421672_at	0.28	0.125549	0.16	0.356203
Cela2a	13706	1448281_a_at	0.29	0.147844	0.18	0.338136
C4b /// LOC102643089	12268	1418021_at	0.27	0.151763	0.17	0.343956
Mefv	54483	1460283_at	0.12	0.422203	0.27	0.078757
Epas1	13819	1435436_at	0.46	0.104712	-0.22	0.396358
Bcl6	12053	1450381_a_at	-0.27	0.174999	-0.19	0.329195
Irgm2	54396	1417793_at	-0.38	0.105937	0.18	0.401792
Aim2	383619	1426619_at	-0.42	0.242282	-0.39	0.266163
Il10rb	16155	1419455_at	0.16	0.404853	0.32	0.104932
Orm1	18405	1451054_at	0.26	0.211152	0.21	0.300271
Ager	11596	1441958_s_at	0.2	0.142705	0.12	0.371202
Crh	12918	1457984_at	-0.2	0.250253	-0.19	0.26985
Tlr7	170743	1422010_at	0.65	0.0680894	0.24	0.452064
Prkcd	18753	1442256_at	0.33	0.184889	0.23	0.341668
Il31ra	218624	1445095_at	0.22	0.208172	0.17	0.31926
Cxcl2	20310	1449984_at	0.42	0.514121	-1.82	0.0138328
Pik3cb	74769	1453069_at	-0.13	0.385739	-0.22	0.145026
Ccr1l1	12770	1422349_at	0.45	0.135876	0.25	0.39541
Ins1	16333	1422447_at	0.2	0.217652	0.16	0.313771
Tacr1	21336	1422282_at	0.22	0.222773	0.18	0.308698
Tril	66873	1428922_at	0.31	0.125959	0.16	0.409298
Naip2	17948	1460273_a_at	-0.15	0.443902	-0.34	0.0917402
Igtp	16145	1417141_at	-0.48	0.15289	-0.28	0.387505
Hyal3	109685	1425877_at	0.22	0.19271	0.15	0.348784
Rps6ka5	73086	1431050_at	-0.35	0.121025	0.17	0.421766
Itih3	16426	1449123_at	0.19	0.305001	0.21	0.244393
Frmpd1	666060	1435189_at	0.25	0.14339	0.14	0.406869
Itgb5	16419	1456195_x_at	-0.31	0.546348	-1.77	0.00580201
Chil1	12654	1451537_at	0.16	0.364132	0.23	0.188537
Stab2	192188	1419423_at	0.19	0.245456	0.16	0.31419
Camk1	52163	1417604_at	-0.22	0.546072	-0.98	0.0167489
Pla2g4c	232889	1444662_at	0.15	0.385983	0.23	0.183749
Tnfaip6	21930	1418424_at	-0.24	0.262281	-0.21	0.312271
Gal	14419	1460668_at	0.11	0.500368	0.3	0.0746214
Rasgrp2	19395	1438933_x_at	0.15	0.411361	0.26	0.170582
Sh2d6	71130	1430113_at	0.1	0.522385	0.29	0.069442
Mapkapk2	17164	1426648_at	-0.36	0.131889	-0.17	0.463141
Selp	20344	1449906_at	-0.2	0.349698	-0.25	0.247842
Eif2ak1	15467	1421900_at	-0.33	0.241346	-0.25	0.359356
Ngfr	18053	1454903_at	0.19	0.250253	0.15	0.352525
Cntrl	26920	1421004_at	0.29	0.269328	0.25	0.333774
Lrrc49	102747	1451173_at	-0.22	0.323035	0.24	0.283106
Cxcl11	56066	1419697_at	-0.22	0.360777	-0.27	0.248005
Hrh4	225192	1426099_at	0.14	0.547487	0.44	0.0656782
Fcer1g	14127	1418340_at	-0.18	0.593798	-0.8	0.0272644
Pla2g2d	18782	1418987_at	0.25	0.373336	0.32	0.253198
Defb11	246081	1452546_x_at	0.18	0.233377	0.13	0.396296
Atrn	11990	1434197_at	-0.09	0.603841	-0.39	0.0277717
F11	109821	1451788_at	0.15	0.273986	0.12	0.35934
S100a9	20202	1448756_at	0.42	0.333852	-0.44	0.299743
Tsku	244152	1440230_at	-0.13	0.3882	-0.17	0.24629
Vnn3	26464	1420723_at	0.22	0.204283	0.13	0.435069
Lipf	67717	1416040_at	0.44	0.107825	0.16	0.539062
Pydc4	623121	1437636_at	-0.21	0.186405	-0.11	0.462124
Plscr1	22038	1453181_x_at	0.14	0.603643	0.56	0.0463547
Cxcl13	55985	1448859_at	0.18	0.311873	0.16	0.34465
Nlrp4b	210045	1434527_at	0.16	0.306343	0.14	0.353382
Ccl17	20295	1419413_at	-0.21	0.533976	-0.51	0.126369
Bmpr1a	12166	1425494_s_at	-0.22	0.530845	-0.52	0.129678
Ndst1	15531	1428367_at	0.49	0.073566	0.14	0.587074
Aimp1	13722	1416486_at	-0.36	0.084375	-0.11	0.57733
Cd180	17079	1421547_at	-0.1	0.660143	-0.99	0.00193196
Birc2	11797	1430752_at	0.12	0.648434	0.74	0.0136517
Ucn	22226	1450610_at	0.13	0.485493	0.25	0.177116
Abcf1	224742	1452236_at	-0.31	0.287662	-0.26	0.375124
Ltbr	17000	1416435_at	-0.25	0.322844	-0.24	0.344167
Ifna2	15965	1423028_at	0.09	0.607302	0.32	0.074073
Tnfrsf8	21941	1421649_at	0.2	0.25043	0.13	0.432929
Sigirr	24058	1449163_at	-0.24	0.183268	0.12	0.502
Ccl4	20303	1421578_at	0.32	0.341506	-0.31	0.344167
Ltb4r2	57260	1450807_at	0.09	0.62685	0.36	0.063664
Ptgdr	19214	1422171_at	0.11	0.453196	0.17	0.25092
Ifna4	15967	1422408_at	0.12	0.460817	0.18	0.247494
Serpina1c	20702	1448680_at	0.23	0.338559	0.21	0.374123
H2-Eb1	14969	1417025_at	-0.08	0.547954	-0.19	0.165195
Cd27	21940	1452389_at	-0.13	0.373355	-0.14	0.343877
Itgb3	16416	1455257_at	0.62	0.192375	0.3	0.528082
Reg3g	19695	1448872_at	0.11	0.467583	0.17	0.256738
Ikbkb	16150	1426207_at	0.11	0.659484	0.47	0.0679504
Parp4	328417	1441026_at	-0.29	0.119898	0.09	0.608166
Serpina1f	68348	1453085_at	0.24	0.243706	0.14	0.487902
Ms4a2	14126	1443264_at	0.39	0.118913	0.12	0.614636
Nfx1	74164	1428248_at	-0.34	0.1709	-0.14	0.5634
Hp	15439	1448881_at	-0.2	0.439861	-0.26	0.29973
Stat3	20848	1460700_at	0.08	0.740399	0.75	0.00641099
P2rx1	18436	1429794_a_at	0.18	0.273835	0.12	0.479526
Fpr-rs4	14291	1422358_at	0.07	0.68764	0.32	0.0705982
Ifi202b /// LOC100044068	26388	1421551_s_at	-0.11	0.745167	-0.81	0.0232593
Prss12	19142	1420388_at	0.13	0.423927	0.15	0.346477
Stat1	20846	1450033_a_at	-0.21	0.480475	0.31	0.292962
Aox4	71872	1419215_at	0.18	0.37876	0.18	0.395206
Il15	16168	1418219_at	-0.29	0.409899	0.31	0.367518
Cxcl15	20309	1456428_at	0.23	0.191107	0.1	0.59299
Chil3	12655	1419764_at	1.58	0.0621463	-0.28	0.722035
Cd40	21939	1439221_s_at	-0.25	0.466433	0.34	0.320369
Tnfrsf14	230979	1452425_at	-0.2	0.708962	-0.93	0.078846
Senp7	66315	1438413_at	-1.07	0.0356096	-0.14	0.753603
Orm3	18407	1450611_at	0.36	0.0691284	0.07	0.722103
Naip1	17940	1425298_a_at	0.21	0.304436	0.14	0.48958
Ndst4	64580	1431452_at	0.17	0.289045	0.11	0.507955
F12	58992	1420496_at	0.16	0.291837	0.1	0.506784
Chst4	26887	1453393_a_at	0.14	0.3378	0.11	0.462124
Rela	19697	1419536_a_at	-0.23	0.223554	0.11	0.576621
Rac3	170758	1420554_a_at	0.18	0.23049	0.08	0.570273
Lrit2	239038	1443940_at	0.22	0.134087	0.06	0.666797
Serpina3k	20714	1423866_at	-0.1	0.535019	-0.16	0.267906
Lrrc17	74511	1454076_at	0.1	0.494855	0.14	0.309848
Saa3	20210	1450826_a_at	-0.24	0.647376	-0.69	0.162
Apoa2	11807	1417950_a_at	0.16	0.386679	0.15	0.423714
Thbs4	21828	1449388_at	0.06	0.724979	0.29	0.0943059
Afap1l2	226250	1436870_s_at	-0.12	0.772024	0.77	0.0502476
Tnip1	57783	1427689_a_at	0.12	0.646573	0.33	0.179009
Ppp1r42	69312	1424977_at	0.25	0.13306	0.07	0.693156
Tnip2	231130	1419488_at	-0.27	0.215884	-0.11	0.611657
Elane	50701	1422928_at	0.1	0.487711	0.13	0.341059
Ccl9	20308	1448898_at	0.34	0.367882	0.28	0.463443
Blnk	17060	1451780_at	-0.08	0.789777	-0.63	0.0416626
Atrnl1	226255	1419922_s_at	0.05	0.833482	0.84	0.00276367
Akt1	11651	1425711_a_at	-0.76	0.102166	-0.16	0.734362
Lxn	17035	1416503_at	-0.09	0.658197	0.27	0.178675
Mrgpra1	233221	1426141_at	-0.13	0.44564	-0.14	0.393627
Itgb2	16414	1450678_at	-0.07	0.802247	-0.58	0.0377313
Rasgrp1	19419	1434295_at	-0.57	0.0646747	0.08	0.777139
Alox12e	11685	1426039_a_at	0.12	0.435778	0.12	0.410757
Snap23	20619	1420898_at	-0.04	0.836615	0.49	0.0102012
Prdx5	54683	1416381_a_at	0.08	0.788823	-0.57	0.0598254
Nlrp4f	97895	1436794_at	-0.19	0.22517	-0.08	0.62409
Nox4	50490	1419161_a_at	0.2	0.286752	0.11	0.568134
Ccl24	56221	1450488_at	0.26	0.155582	-0.07	0.703338
Fos	14281	1423100_at	1.37	0.0144994	-0.09	0.845657
Tac1	21333	1416783_at	0.11	0.560648	0.19	0.303006
Scn7a	20272	1436044_at	0.32	0.0973681	0.06	0.76957
Prkd1	18760	1422673_at	0.26	0.224219	0.1	0.64522
Nfkb1	18033	1427705_a_at	0.04	0.839852	0.45	0.0300425
Tnfrsf22 /// Tnfrsf23	79201	1442590_at	-0.06	0.850999	-0.7	0.0216134
Tnfrsf22 /// Tnfrsf23	79202	1442590_at	-0.06	0.850999	-0.7	0.0216134
Acvr1	11477	1448460_at	-0.58	0.101056	0.1	0.77421
Thbs3	21827	1416623_at	0.12	0.594736	0.23	0.284718
Mbl1	17194	1419578_at	0.18	0.386313	0.14	0.494101
Il13	16163	1420802_at	0.12	0.49266	0.14	0.391077
AI607873	226691	1457035_at	-0.25	0.56185	-0.41	0.331105
Lyz1	17110	1450822_at	0.19	0.33861	-0.12	0.556192
Il6	16193	1450297_at	-0.09	0.891151	1.9	0.00711459
Ifnab	15974	1450613_x_at	0.14	0.338077	0.08	0.560754
Rel	19696	1436196_at	0.03	0.89827	0.93	0.0020263
Crp	12944	1421946_at	0.08	0.69672	0.25	0.213665
Relt	320100	1455116_at	-0.07	0.706638	0.23	0.209387
Ccl3	20302	1419561_at	0.45	0.424589	-0.37	0.505062
B4galt1	14595	1418014_a_at	-0.05	0.823533	0.32	0.109253
Pik3ca	18706	1429435_x_at	-0.23	0.338077	-0.13	0.596515
Krt17	16667	1423227_at	0.13	0.47501	0.14	0.462378
Scn1a	20265	1450120_at	0.19	0.358507	0.11	0.581399
Anxa1	16952	1444016_at	-0.03	0.91818	-0.66	0.0220912
Il17f	257630	1442462_at	0.15	0.375038	0.1	0.565576
Cxcl1	14825	1419209_at	0.2	0.737111	-0.71	0.203588
Chia1	81600	1416456_a_at	0.09	0.544269	0.12	0.396591
Cxcl3	330122	1438148_at	-0.11	0.902432	-1.72	0.040039
Fpr2	14289	1422953_at	-0.09	0.844872	-0.69	0.0977992
Cep97	74201	1429670_a_at	0.1	0.693047	0.26	0.251828
Tstd1	226654	1456169_at	0.14	0.444293	0.12	0.50378
Serpina1b	20701	1451513_x_at	0.2	0.295133	0.09	0.65353
Igfbp4	16010	1423756_s_at	-0.34	0.589971	-0.54	0.362655
Adam8	11501	1416871_at	-0.23	0.137182	-0.04	0.818933
Cd5l	11801	1449193_at	0.32	0.433906	-0.26	0.526042
Hif1a	15251	1448183_a_at	-0.02	0.956308	-1.1	0.00804277
Polb	18970	1439840_at	-0.66	0.0860257	-0.06	0.879083
Tlr13	279572	1457753_at	-0.02	0.93666	-0.6	0.0298247
Nfkbiz	80859	1417483_at	-0.39	0.235597	-0.12	0.731702
P2rx7	18439	1419853_a_at	0.28	0.637028	-0.54	0.333144
Mgll	23945	1426785_s_at	0.61	0.0344618	-0.02	0.940211
Il10	16153	1450330_at	0.06	0.844054	0.38	0.140659
Hnrnpk	15387	1448176_a_at	0.2	0.409899	-0.14	0.575478
Cyp4f18	72054	1419219_at	-0.23	0.809787	-1.18	0.175895
Vcam1	22329	1448162_at	-0.15	0.814208	-0.77	0.171602
Unc13d	70450	1428992_at	-0.47	0.0698414	-0.03	0.916277
S100a8	20201	1419394_s_at	0.73	0.0200446	0.01	0.967402
Comp	12845	1419527_at	0.29	0.269316	-0.1	0.719937
Naip6 /// Naip7	17952	1427434_at	0.01	0.954293	-0.41	0.0436486
Naip6 /// Naip7	53880	1427434_at	0.01	0.954293	-0.41	0.0436486
Tnfrsf18	21936	1422303_a_at	-0.54	0.129083	0.06	0.871631
Tollip	54473	1423048_a_at	0.01	0.965032	0.33	0.038915
Ptgs2	19225	1417262_at	0.21	0.213754	0.05	0.792978
Ifna1 /// Ifna12 /// Ifna13 /// Ifna15 /// Ifna16 /// Ifna5 /// Ifna6 /// Ifna7 /// Ifna9 /// Ifnab	15968	1422404_x_at	-0.01	0.97635	0.36	0.0318934
Ifna1 /// Ifna12 /// Ifna13 /// Ifna15 /// Ifna16 /// Ifna5 /// Ifna6 /// Ifna7 /// Ifna9 /// Ifnab	15969	1422404_x_at	-0.01	0.97635	0.36	0.0318934
Ifna1 /// Ifna12 /// Ifna13 /// Ifna15 /// Ifna16 /// Ifna5 /// Ifna6 /// Ifna7 /// Ifna9 /// Ifnab	15970	1422404_x_at	-0.01	0.97635	0.36	0.0318934
Ifna1 /// Ifna12 /// Ifna13 /// Ifna15 /// Ifna16 /// Ifna5 /// Ifna6 /// Ifna7 /// Ifna9 /// Ifnab	230396	1422404_x_at	-0.01	0.97635	0.36	0.0318934
Ifna1 /// Ifna12 /// Ifna13 /// Ifna15 /// Ifna16 /// Ifna5 /// Ifna6 /// Ifna7 /// Ifna9 /// Ifnab	230398	1422404_x_at	-0.01	0.97635	0.36	0.0318934
Ifna1 /// Ifna12 /// Ifna13 /// Ifna15 /// Ifna16 /// Ifna5 /// Ifna6 /// Ifna7 /// Ifna9 /// Ifnab	242517	1422404_x_at	-0.01	0.97635	0.36	0.0318934
Ifna1 /// Ifna12 /// Ifna13 /// Ifna15 /// Ifna16 /// Ifna5 /// Ifna6 /// Ifna7 /// Ifna9 /// Ifnab	242519	1422404_x_at	-0.01	0.97635	0.36	0.0318934
Birc3	11796	1425223_at	0.01	0.96076	0.37	0.0529958
Tusc2	80385	1417593_at	-0.31	0.227254	-0.07	0.795663
Fn1	14268	1426642_at	0.05	0.902798	-0.59	0.125771
Ccl5	20304	1418126_at	0.14	0.823937	0.69	0.206536
Rxfp2	140498	1421532_at	0.15	0.388284	0.08	0.644753
Ly96	17087	1449874_at	-0.19	0.641042	0.32	0.396063
Tstd3	77032	1428897_at	-0.26	0.3812	-0.13	0.657455
Serpina3c	16625	1421564_at	0.23	0.199358	0.04	0.83952
Crhbp	12919	1436127_at	-0.13	0.378269	0.07	0.660738
Mrgprb1	233231	1437529_at	-0.08	0.620231	-0.12	0.423714
Ackr2	59289	1422111_at	0.14	0.525446	0.14	0.520695
Apoc3	11814	1418278_at	0.08	0.60947	0.12	0.439308
Ifna9	15972	1422406_at	0.06	0.707137	-0.15	0.348565
Zfp580	68992	1429634_at	0.06	0.71032	0.15	0.350338
Il4ra	16190	1423996_a_at	-0.04	0.914662	0.42	0.147492
Park7	57320	1456194_a_at	0.07	0.741969	0.2	0.324866
Ikbkg	16151	1450161_at	0.01	0.971348	0.39	0.095498
B4galt2 /// Ccdc24	53418	1456905_at	0.19	0.232235	0.03	0.842906
Cd5	12507	1418353_at	-0.05	0.774585	-0.16	0.306878
Mif	17319	1416335_at	0.34	0.240974	-0.06	0.842857
Scg2	20254	1450708_at	0.09	0.626366	-0.13	0.457715
Cxcl5	20311	1419728_at	-0.04	0.903292	-0.34	0.181823
Fga	14161	1424279_at	0.22	0.264739	0.05	0.821546
Pf4	56744	1448995_at	-0.09	0.86128	-0.57	0.225038
Chil3 /// Chil4	104183	1425451_s_at	1.01	0.26651	-0.23	0.820737
Plp1	18823	1451718_at	-0.11	0.501538	-0.09	0.58684
Scn3a	20269	1439204_at	0.01	0.96873	-0.48	0.121659
9130204L05Rik	229550	1445608_at	-0.08	0.616491	-0.11	0.476118
Hmox1	15368	1448239_at	0.27	0.352182	-0.1	0.741412
Adora1	11539	1427331_at	-0.01	0.962073	0.24	0.13774
Aox1	11761	1419435_at	0.16	0.380556	-0.07	0.722001
Cybb	13058	1422978_at	0.03	0.953504	-0.58	0.153145
Tlr12	384059	1437931_at	0.08	0.659329	0.13	0.452261
Nod1	107607	1454733_at	0.32	0.144234	-0.01	0.967817
Reg3d	30053	1424009_at	0.06	0.709356	0.13	0.410122
Ptx3	19288	1418666_at	-0.12	0.455299	-0.07	0.666959
Bdkrb1	12061	1450586_at	0.19	0.335821	-0.06	0.790083
Ccl11	20292	1417789_at	-0.07	0.604367	0.09	0.523493
Ripk2	192656	1450173_at	-0.01	0.967893	0.36	0.1622
Nlrp4e	446099	1457179_at	-0.06	0.691562	-0.11	0.438606
Nupr1	56312	1419665_a_at	0.32	0.175747	-0.01	0.956181
Orm2	18406	1420438_at	0.03	0.846759	0.17	0.285295
Irg1	16365	1427381_at	0.73	0.229769	-0.07	0.916465
Naip5	17951	1421525_a_at	-0.07	0.793283	-0.21	0.358198
Folr1	14275	1450995_at	0.09	0.61553	0.11	0.53926
Lrrc9	78257	1430376_at	0.27	0.232497	0.03	0.9224
Stab1	192187	1450199_a_at	0.3	0.249764	0.04	0.905612
Cxcl9	17329	1418652_at	-0.09	0.720283	-0.18	0.438606
Cxcr3	12766	1449925_at	0.13	0.39101	0.05	0.77375
Reg3b	18489	1448290_at	0.18	0.269799	-0.02	0.900627
Scn8a	20273	1457412_at	0.2	0.446774	0.1	0.72491
Il1rn	16181	1451798_at	0.42	0.414614	0.17	0.757282
Cxcr6	80901	1425832_a_at	-0.15	0.274098	-0.02	0.898096
Map2k3	26397	1425456_a_at	-0.12	0.701399	-0.22	0.47168
Pnma1	70481	1429224_at	0.09	0.637489	0.12	0.538445
C3ar1	12267	1419482_at	0.2	0.57173	-0.19	0.604664
Apol11b	328563	1457307_at	-0.12	0.453413	-0.06	0.72491
Rxfp1	381489	1440785_at	0.16	0.424112	0.07	0.756336
Npff	54615	1420606_at	0.11	0.506728	0.07	0.676645
Cxcr2	12765	1421734_at	0.07	0.656406	0.09	0.547873
Gm28042 /// Pla2g4b	211429	1456047_at	-0.02	0.932499	0.19	0.27251
Gm28042 /// Pla2g4b	102238433	1456047_at	-0.02	0.932499	0.19	0.27251
Jam3	83964	1423504_at	-0.06	0.789059	-0.17	0.423878
Akt3	23797	1435260_at	-0.14	0.607098	-0.14	0.60622
Aoah	27052	1450764_at	-0.03	0.93199	-0.37	0.282147
Tlr4	21898	1442827_at	0.16	0.511476	0.09	0.710773
Ccl8 /// LOC105242483	20307	1419684_at	0.15	0.330805	0.02	0.895353
Ticam1	106759	1454676_s_at	-0.12	0.411936	0.03	0.838082
Scn9a	20274	1442809_at	0.12	0.498243	-0.05	0.762962
H2-Eb2	381091	1440907_at	-0.09	0.657615	-0.1	0.618592
Csf1	12977	1460220_a_at	0.1	0.777561	-0.22	0.499031
Bmpr1b	12167	1443720_s_at	0.19	0.398906	0.03	0.888372
Spp1	20750	1449254_at	0.24	0.3129	-0.01	0.97561
Mep1b	17288	1418215_at	0.13	0.441161	0.03	0.858539
Serpina3n	20716	1419100_at	0.11	0.498366	0.04	0.816544
Saa4	20211	1419318_at	-0.02	0.951786	0.19	0.364472
Ifna11	15964	1422332_at	0.15	0.344861	0.01	0.971518
Apcs	20219	1419059_at	-0.06	0.681059	-0.07	0.641354
Serpinf2	18816	1417498_at	0.03	0.860649	-0.12	0.464302
Apol7a	75761	1453080_at	0.12	0.558172	0.06	0.770237
Vnn1	22361	1418486_at	0.15	0.411463	-0.02	0.919022
Pla2g2e	26970	1420674_at	-0.11	0.546051	0.05	0.785661
Ccrl2	54199	1427736_a_at	0.18	0.546633	-0.08	0.792638
Mertk	17289	1422869_at	0.39	0.409899	0.04	0.935061
Aif1l	108897	1451287_s_at	-0.1	0.721074	0.13	0.625153
Saa1	20208	1419075_s_at	0.16	0.401428	-0.01	0.948739
Lipm	78753	1430551_s_at	-0.01	0.955472	-0.14	0.39598
Ephx2	13850	1448499_a_at	0.03	0.933318	0.26	0.428161
Casp12	12364	1418981_at	-0.07	0.650461	0.05	0.719346
Lrriq3	74435	1431957_at	-0.03	0.882188	0.13	0.488691
Nlrp12	378425	1440921_at	0.09	0.574176	-0.04	0.80749
Cyp4f14	64385	1419559_at	-0.02	0.937627	-0.13	0.448807
4922502D21Rik	381816	1455808_at	-0.07	0.721736	-0.09	0.668293
Nepn	66650	1419065_at	0.07	0.650207	0.05	0.740975
Apol7b /// Apol7e	278679	1436271_at	-0.1	0.546514	0.04	0.847627
Apol7b /// Apol7e	666348	1436271_at	-0.1	0.546514	0.04	0.847627
Reg3a	19694	1449495_at	-0.01	0.961712	0.14	0.440702
Il22 /// Iltifb	50929	1427624_s_at	-0.04	0.899974	0.19	0.510198
Il22 /// Iltifb	116849	1427624_s_at	-0.04	0.899974	0.19	0.510198
Calca	12310	1427355_at	0.08	0.771906	0.11	0.657669
Nlrp4a	243880	1438077_at	0.05	0.726434	0.05	0.723821
Folr2	14276	1451648_a_at	0.06	0.706727	0.05	0.749638
Defb2	13215	1450554_at	-0.03	0.878711	-0.09	0.582252
Plscr2	18828	1448961_at	0.09	0.585505	-0.03	0.876107
Ccl2	20296	1420380_at	0.04	0.948895	-0.34	0.532808
Chuk	12675	1451383_a_at	-0.02	0.941051	0.17	0.540769
Chst1	76969	1449147_at	0.09	0.63554	0.04	0.846952
Lipk	240633	1443914_at	-0.08	0.663889	-0.04	0.819479
Ass1	11898	1416239_at	0.08	0.887372	0.26	0.600165
Ackr1	13349	1432273_a_at	0.07	0.653261	0.03	0.834742
Lyz2	17105	1423547_at	0.07	0.760797	-0.08	0.727495
Tnfrsf25	85030	1422231_a_at	0.1	0.523332	0.01	0.968689
Serpina1b /// Serpina1e	20704	1449321_x_at	-0.01	0.966901	0.1	0.525373
Mrgpra3	233222	1426121_at	0.04	0.818978	0.07	0.673304
Nr1h4	20186	1419105_at	0.1	0.568152	-0.02	0.927995
Notch3	18131	1421964_at	-0.09	0.681005	0.05	0.818886
Xcl1	16963	1419412_at	0.04	0.817546	0.07	0.689995
Blk	12143	1422775_at	-0.11	0.668314	0.05	0.852469
Agtr2	11609	1415832_at	0.04	0.80964	0.06	0.713755
Rac1	19353	1451086_s_at	-0.1	0.646649	-0.03	0.890859
F11r	16456	1424595_at	0.09	0.860139	-0.19	0.681427
Kng1	16644	1426045_at	-0.09	0.776007	0.09	0.786152
Mrgpra2a /// Mrgpra2b	235712	1451858_at	0.1	0.594557	-0.01	0.967817
Mrgpra2a /// Mrgpra2b	668727	1451858_at	0.1	0.594557	-0.01	0.967817
Plaa	18786	1429707_at	0.02	0.964408	-0.21	0.60868
Vasn	246154	1455812_x_at	-0.02	0.936513	0.09	0.637023
Gbp2	14469	1435906_x_at	0	0.992171	-0.16	0.584023
Ccl25	20300	1458277_at	-0.02	0.941621	0.09	0.644418
Mapkapk3	102626	1437494_at	-0.04	0.877048	0.09	0.716441
Lrrc6	54562	1420660_at	-0.01	0.972468	0.1	0.636666
Cd163	93671	1419144_at	0.12	0.762639	-0.08	0.850701
Ecm1	13601	1448613_at	0.13	0.675803	0.02	0.948718
Cebpb	12608	1427844_a_at	-0.07	0.901718	-0.18	0.740053
Cela3a /// Cela3b	242711	1435012_x_at	-0.06	0.736841	-0.02	0.906791
Serpina3m	20717	1421921_at	0.04	0.829172	0.05	0.819091
Sele	20339	1421712_at	0.01	0.935753	0.05	0.717929
Prtn3	19152	1419669_at	-0.02	0.93796	0.07	0.721762
Uty	22290	1426598_at	0.09	0.709555	-0.01	0.954621
Il34	76527	1431920_a_at	0.06	0.710863	-0.01	0.954612
Nlrp4c	83564	1450000_at	0.04	0.797281	0.02	0.871379
Nfatc4	73181	1423379_at	-0.01	0.97708	0.08	0.694677
Ccr3	12771	1422957_at	-0.01	0.961344	-0.05	0.71205
Themis3	74556	1458210_at	-0.01	0.95046	-0.06	0.724595
Il17d	239114	1435714_x_at	-0.01	0.963193	0.06	0.726032
Tlr8	170744	1450267_at	0.04	0.792836	0.02	0.897057
Itgb6	16420	1422983_at	0.06	0.810627	0.03	0.899458
F8	14069	1449558_at	0.03	0.867086	0.03	0.846693
Dab2ip	69601	1433558_at	0.04	0.859048	-0.04	0.858775
Scn2a1	110876	1427280_at	0.05	0.783875	-0.01	0.949863
Nlrp6	101613	1427369_at	-0.01	0.966584	0.05	0.773752
Lck	16818	1439146_s_at	-0.04	0.819431	0.01	0.937023
Bmp2	12156	1423635_at	-0.01	0.950886	0.05	0.833724
Defb9	246079	1427612_at	0.03	0.867389	-0.02	0.918263
Scn11a	24046	1420784_at	-0.01	0.979072	0.05	0.841559
Cyp4f39	320997	1457700_at	0.02	0.885014	-0.01	0.95241
Il5ra	16192	1421620_at	-0.02	0.898939	0.01	0.939344
Gja1	14609	1415801_at	0.02	0.919696	-0.01	0.942907
Alox12	11684	1422699_at	0	0.995032	0.04	0.872314
Mylk4	238564	1441111_at	-0.02	0.915436	0.01	0.961069
Il23a	83430	1419529_at	-0.01	0.939075	-0.01	0.969544
F2rl1	14063	1448931_at	-0.01	0.954914	0.01	0.955887
Lrrc23	16977	1432083_a_at	0.01	0.946881	-0.01	0.972
Rxrg	20183	1418782_at	0	0.998848	0.02	0.920797
Serpina1a /// Serpina1d	20700	1420553_x_at	0.01	0.952717	0	0.976852
Serpina1a /// Serpina1d	20703	1420553_x_at	0.01	0.952717	0	0.976852

## Sheet: S3
Gene.Symbol	Entrez.Gene	Probe.Set.ID	L.am_vs_Ctrl_log2FC	L.am_vs_Ctrl_adj.pVal	L.am-IS_vs_Ctrl_log2FC	L.am-IS_vs_Ctrl_adj.pVal
Ffar2	233079	1425216_at	-1.37	0.00236871	-3.02	2.55915e-05
Il1b	16176	1449399_a_at	-0.9	0.00365698	-1.44	0.000116637
Ccr7	12775	1423466_at	1.04	0.00737416	1.93	0.00015956
Pik3cg	30955	1422708_at	-0.9	0.00512815	-0.79	0.0026525
Ptger3	19218	1450344_a_at	-1.64	0.00920063	-3.62	0.000109985
Ptgs1	19224	1423414_at	-0.6	0.0381541	-1.54	0.000358892
Il6st	16195	1437303_at	-0.55	0.0384892	-0.9	0.00285429
Ccr5	12774	1422259_a_at	-1.19	0.0501758	-2.63	0.00103217
Creb3l3	208677	1424688_at	0.49	0.0285692	0.42	0.0329096
Cnr1	12801	1419425_at	0.4	0.0472792	0.4	0.0327531
Tnfrsf11a	21934	1430259_at	0.4	0.085438	1.17	0.000660576
Osmr	18414	1418675_at	0.44	0.0269072	0.31	0.0603637
Hc	15139	1419407_at	0.29	0.112975	0.5	0.0132163
Tnf	21926	1419607_at	-0.29	0.136447	-0.84	0.00174602
Pla2g4a	18783	1448558_a_at	-0.27	0.337109	-0.81	0.0144606
Ccr2	12772	1421187_at	-0.61	0.346547	-2.16	0.00697167
C3	12266	1423954_at	-0.54	0.389252	-1.38	0.0412125
Klkb1	16621	1449034_at	0.26	0.247042	0.27	0.218574
C4b /// LOC102643089	12268	1418021_at	0.27	0.151763	0.17	0.343956
Npy5r	18168	1419008_at	0.21	0.419285	0.34	0.182962
Fcer1g	14127	1418340_at	-0.18	0.593798	-0.8	0.0272644
F11	109821	1451788_at	0.15	0.273986	0.12	0.35934
F12	58992	1420496_at	0.16	0.291837	0.1	0.506784
Fcer1a	14125	1421775_at	0.51	0.140272	0.13	0.711812
Tac1	21333	1416783_at	0.11	0.560648	0.19	0.303006
Il6	16193	1450297_at	-0.09	0.891151	1.9	0.00711459
Zp3	22788	1419007_at	0.19	0.258047	0.07	0.675945
Adam8	11501	1416871_at	-0.23	0.137182	-0.04	0.818933
Ptgs2	19225	1417262_at	0.21	0.213754	0.05	0.792978
Osm	18413	1438767_at	0.25	0.431048	0.18	0.583884
Ccl5	20304	1418126_at	0.14	0.823937	0.69	0.206536
Tnfsf11	21943	1419083_at	0.08	0.608311	0.04	0.787415

## Sheet: S4
Gene.Symbol	Entrez.Gene	Probe.Set.ID	L.am_vs_Ctrl_log2FC	L.am_vs_Ctrl_adj.pVal	L.am-IS_vs_Ctrl_log2FC	L.am-IS_vs_Ctrl_adj.pVal
Ccl12 /// LOC105242482	20293	1419282_at	-2.41	0.000734212	-2.75	6.76415e-05
Ffar2	233079	1425216_at	-1.37	0.00236871	-3.02	2.55915e-05
Dnal1	105000	1453822_at	-1.31	0.0022065	-1.35	0.000367488
Il1b	16176	1449399_a_at	-0.9	0.00365698	-1.44	0.000116637
Adora2b	11541	1450214_at	-0.94	0.00402145	-1.21	0.000325528
Mapk13	26415	1448871_at	-1.21	0.00365134	-1.1	0.00137659
Stat5b	20851	1422103_a_at	0.65	0.0052699	1.46	5.90031e-05
Cd28	12487	1437025_at	1.26	0.00483592	1.18	0.00172075
Nrros	224109	1451174_at	-0.69	0.00703917	-1	0.000407323
Ccr7	12775	1423466_at	1.04	0.00737416	1.93	0.00015956
Pik3cg	30955	1422708_at	-0.9	0.00512815	-0.79	0.0026525
Il1rl1	17082	1425145_at	-1.6	0.0083435	-3.01	0.000177451
Fabp4	11770	1451263_a_at	1.85	0.000955211	0.78	0.00803802
Tlr3	142980	1422781_at	-0.72	0.00783773	-0.83	0.00145701
Ptger3	19218	1450344_a_at	-1.64	0.00920063	-3.62	0.000109985
Cd6	12511	1451910_a_at	-0.97	0.00919985	-1.36	0.000724578
Nlrp3	216799	1425412_at	-0.68	0.0121482	-1.23	0.000343406
Il17ra	16172	1420904_at	-0.79	0.0129482	-1.39	0.000400777
Itga1	109700	1455251_at	-0.78	0.0140154	-0.96	0.00244193
Pde2a	207728	1447707_s_at	0.79	0.0114078	0.78	0.00528959
Tlr1	21897	1449049_at	0.91	0.0151701	1.25	0.00160728
Il18	16173	1417932_at	-0.82	0.0180306	-1.57	0.000419567
Ptger4	19219	1424208_at	0.73	0.0190614	1.28	0.000725645
Cdk8	264064	1460389_at	-0.47	0.0160101	-0.51	0.00581727
Tnfrsf1a	21937	1417291_at	-0.58	0.0243731	-1.37	0.000286499
Tnfsf4	22164	1421744_at	0.84	0.0367485	2.08	0.000387266
Ptgs1	19224	1423414_at	-0.6	0.0381541	-1.54	0.000358892
Tlr5	53791	1450242_at	-0.55	0.0317766	-0.66	0.00953513
Il6st	16195	1437303_at	-0.55	0.0384892	-0.9	0.00285429
Il17b	56069	1431693_a_at	0.5	0.0330607	0.56	0.0135418
Gbp2b	14468	1420549_at	-0.33	0.0429925	-0.46	0.00708033
Ccr5	12774	1422259_a_at	-1.19	0.0501758	-2.63	0.00103217
Vamp7	20955	1426269_at	-0.54	0.0239578	-0.46	0.028032
Hyal2	15587	1448679_at	0.34	0.0544584	0.67	0.00207519
Creb3l3	208677	1424688_at	0.49	0.0285692	0.42	0.0329096
Ccl1	20290	1421688_a_at	-0.64	0.054639	-0.86	0.0123998
Snx4	69150	1416396_at	0.62	0.0274979	0.51	0.0395805
Npas2	18143	1421036_at	0.38	0.0512669	0.46	0.0176766
Ccl6	20305	1417266_at	0.5	0.0233174	0.36	0.0476424
Gpsm3	106512	1418396_at	-0.59	0.0406984	-0.58	0.0303926
Cnr1	12801	1419425_at	0.4	0.0472792	0.4	0.0327531
Tnfrsf11a	21934	1430259_at	0.4	0.085438	1.17	0.000660576
Osmr	18414	1418675_at	0.44	0.0269072	0.31	0.0603637
Igfals	16005	1422826_at	0.4	0.0484336	0.39	0.0405828
Jak1	16451	1433804_at	-0.69	0.0834492	-1.29	0.00570942
Ccl7	20306	1421228_at	-0.48	0.0288556	-0.35	0.0611759
Senp6	215351	1445387_at	-0.6	0.0595088	-0.61	0.0455616
Lbp	16803	1447520_at	0.47	0.0428636	0.38	0.0650686
Tlr9	81897	1422083_at	0.38	0.036993	0.29	0.0722483
Wnt5b	22419	1439373_x_at	0.4	0.0296807	0.26	0.0886747
Hc	15139	1419407_at	0.29	0.112975	0.5	0.0132163
Tnf	21926	1419607_at	-0.29	0.136447	-0.84	0.00174602
Il17rc	171095	1419671_a_at	0.34	0.0416179	0.24	0.0978007
Il12b	16160	1419530_at	0.84	0.158895	2.23	0.00364971
Ets1	23871	1422027_a_at	0.4	0.0988582	0.4	0.0859982
Tlr2	24088	1419132_at	-0.52	0.191969	-1.89	0.0011955
Il2 /// Ntan1	16183	1447917_x_at	-0.2	0.155159	-0.29	0.0460416
Trpv4	63873	1417545_at	-0.21	0.175768	-0.3	0.0637657
Stat5a	20850	1450259_a_at	0.53	0.253278	1.91	0.00243071
Ido1	15930	1420437_at	0.26	0.241962	0.51	0.0323298
Cdk19	78334	1455031_at	-0.28	0.234763	-0.51	0.0402745
Pla2g2a	18780	1450128_at	0.25	0.132962	0.23	0.151953
Lrrc48	74665	1440117_at	0.19	0.266457	0.38	0.0384974
Lrrcc1	71710	1435185_at	-0.45	0.112191	-0.33	0.213204
Tlr6	21899	1421352_at	0.24	0.231561	-0.34	0.102975
Serpine1	18787	1419149_at	0.31	0.130714	0.25	0.204134
Pla2g4a	18783	1448558_a_at	-0.27	0.337109	-0.81	0.0144606
Ccr2	12772	1421187_at	-0.61	0.346547	-2.16	0.00697167
Dnaaf1	68270	1421974_at	0.28	0.0937791	0.16	0.285319
Lrguk	74354	1430217_at	0.18	0.363667	0.43	0.0390126
Agt	11606	1423396_at	0.23	0.24285	0.27	0.162608
C3	12266	1423954_at	-0.54	0.389252	-1.38	0.0412125
Klkb1	16621	1449034_at	0.26	0.247042	0.27	0.218574
Itga2	16398	1450501_at	0.32	0.239072	0.32	0.236192
Cx3cl1	20312	1415803_at	-0.63	0.0841491	-0.28	0.396668
Il17a	16171	1421672_at	0.28	0.125549	0.16	0.356203
C4b /// LOC102643089	12268	1418021_at	0.27	0.151763	0.17	0.343956
Lpl	16956	1431056_a_at	-0.35	0.338077	-0.5	0.163475
Ager	11596	1441958_s_at	0.2	0.142705	0.12	0.371202
Tlr7	170743	1422010_at	0.65	0.0680894	0.24	0.452064
Frmpd1	666060	1435189_at	0.25	0.14339	0.14	0.406869
Il17rb	50905	1420678_a_at	0.26	0.228716	0.2	0.346699
Npy5r	18168	1419008_at	0.21	0.419285	0.34	0.182962
Cntrl	26920	1421004_at	0.29	0.269328	0.25	0.333774
Lrrc49	102747	1451173_at	-0.22	0.323035	0.24	0.283106
Fcer1g	14127	1418340_at	-0.18	0.593798	-0.8	0.0272644
F11	109821	1451788_at	0.15	0.273986	0.12	0.35934
S100a9	20202	1448756_at	0.42	0.333852	-0.44	0.299743
Tsku	244152	1440230_at	-0.13	0.3882	-0.17	0.24629
Cd180	17079	1421547_at	-0.1	0.660143	-0.99	0.00193196
Ccl4	20303	1421578_at	0.32	0.341506	-0.31	0.344167
Prss12	19142	1420388_at	0.13	0.423927	0.15	0.346477
Il15	16168	1418219_at	-0.29	0.409899	0.31	0.367518
Senp7	66315	1438413_at	-1.07	0.0356096	-0.14	0.753603
Tyk2	54721	1417306_at	-0.05	0.773552	0.42	0.0200491
F12	58992	1420496_at	0.16	0.291837	0.1	0.506784
Lrit2	239038	1443940_at	0.22	0.134087	0.06	0.666797
Lrrc17	74511	1454076_at	0.1	0.494855	0.14	0.309848
Tnip1	57783	1427689_a_at	0.12	0.646573	0.33	0.179009
Ppp1r42	69312	1424977_at	0.25	0.13306	0.07	0.693156
Ccl9	20308	1448898_at	0.34	0.367882	0.28	0.463443
Cd47	16423	1430997_at	-0.19	0.64137	-0.48	0.208266
Fcer1a	14125	1421775_at	0.51	0.140272	0.13	0.711812
Ccl24	56221	1450488_at	0.26	0.155582	-0.07	0.703338
Tac1	21333	1416783_at	0.11	0.560648	0.19	0.303006
Il6	16193	1450297_at	-0.09	0.891151	1.9	0.00711459
Rps19	20085	1449243_a_at	-0.16	0.411496	-0.13	0.516988
Ccl3	20302	1419561_at	0.45	0.424589	-0.37	0.505062
Zp3	22788	1419007_at	0.19	0.258047	0.07	0.675945
Il17f	257630	1442462_at	0.15	0.375038	0.1	0.565576
Cep97	74201	1429670_a_at	0.1	0.693047	0.26	0.251828
Adam8	11501	1416871_at	-0.23	0.137182	-0.04	0.818933
Tlr13	279572	1457753_at	-0.02	0.93666	-0.6	0.0298247
Lta	16992	1420353_at	0.06	0.837501	0.38	0.146719
S100a8	20201	1419394_s_at	0.73	0.0200446	0.01	0.967402
Ptgs2	19225	1417262_at	0.21	0.213754	0.05	0.792978
Jak2	16452	1421066_at	0	0.995691	0.39	0.0147475
Osm	18413	1438767_at	0.25	0.431048	0.18	0.583884
Clock	12753	1435775_at	0.22	0.439893	-0.16	0.584157
Ccl5	20304	1418126_at	0.14	0.823937	0.69	0.206536
Rxfp2	140498	1421532_at	0.15	0.388284	0.08	0.644753
9130204L05Rik	229550	1445608_at	-0.08	0.616491	-0.11	0.476118
Tlr12	384059	1437931_at	0.08	0.659329	0.13	0.452261
Ccl11	20292	1417789_at	-0.07	0.604367	0.09	0.523493
Lrrc9	78257	1430376_at	0.27	0.232497	0.03	0.9224
Rxfp1	381489	1440785_at	0.16	0.424112	0.07	0.756336
Pla2g7	27226	1430700_a_at	0.2	0.567626	0.17	0.629943
Tlr4	21898	1442827_at	0.16	0.511476	0.09	0.710773
Ccl8 /// LOC105242483	20307	1419684_at	0.15	0.330805	0.02	0.895353
Gprc5b	64297	1424613_at	0.14	0.623359	0.13	0.628616
Agtr1b	11608	1446527_at	0.01	0.959986	0.16	0.296663
Il33	77125	1416200_at	0.05	0.787557	0.11	0.476123
Lrriq3	74435	1431957_at	-0.03	0.882188	0.13	0.488691
Agtr1a	11607	1436739_at	-0.09	0.747441	0.13	0.631069
Nlrp12	378425	1440921_at	0.09	0.574176	-0.04	0.80749
Nepn	66650	1419065_at	0.07	0.650207	0.05	0.740975
Tnfsf11	21943	1419083_at	0.08	0.608311	0.04	0.787415
Il21	60505	1450334_at	0.04	0.796742	0.07	0.599672
Ednra	13617	1433525_at	0.14	0.415298	0	0.998033
Ccl2	20296	1420380_at	0.04	0.948895	-0.34	0.532808
Xcl1	16963	1419412_at	0.04	0.817546	0.07	0.689995
Vasn	246154	1455812_x_at	-0.02	0.936513	0.09	0.637023
Gbp2	14469	1435906_x_at	0	0.992171	-0.16	0.584023
Lrrc6	54562	1420660_at	-0.01	0.972468	0.1	0.636666
Itga10	213119	1440235_at	-0.04	0.826019	-0.05	0.804532
Trpv1	193034	1443392_at	0.03	0.874296	0.05	0.793434
Tlr8	170744	1450267_at	0.04	0.792836	0.02	0.897057
Pmp2	18857	1458193_at	0.06	0.758251	0.01	0.966935
Wnt5a	22418	1436791_at	0.01	0.962676	0.06	0.784825
Vamp8	22320	1420624_a_at	-0.02	0.934497	0.04	0.859827
Il23a	83430	1419529_at	-0.01	0.939075	-0.01	0.969544
Lrrc23	16977	1432083_a_at	0.01	0.946881	-0.01	0.972

## Sheet: S5
Gene.Symbol	Entrez.Gene	Probe.Set.ID	L.am_vs_Ctrl_log2FC	L.am_vs_Ctrl_adj.pVal	L.am-IS_vs_Ctrl_log2FC	L.am-IS_vs_Ctrl_adj.pVal
Ccr7	12775	1423466_at	1.04	0.00737416	1.93	0.00015956
Hspb1	15507	1422943_a_at	0.82	0.00672074	0.79	0.00268109
Ifi204 /// Ifi205 /// Mnda /// Mndal	15951	1452348_s_at	-1.45	0.00852353	-1.86	0.000975374
Ifi204 /// Ifi205 /// Mnda /// Mndal	226695	1452348_s_at	-1.45	0.00852353	-1.86	0.000975374
Ifi204 /// Ifi205 /// Mnda /// Mndal	381308	1452348_s_at	-1.45	0.00852353	-1.86	0.000975374
Ifi204 /// Ifi205 /// Mnda /// Mndal	100040462	1452348_s_at	-1.45	0.00852353	-1.86	0.000975374
Nlrp3	216799	1425412_at	-0.68	0.0121482	-1.23	0.000343406
Gm16340 /// Ifi203 /// LOC102641031	15950	1448775_at	-0.86	0.0228739	-1.84	0.000387107
Gm16340 /// Ifi203 /// LOC102641031	100504287	1448775_at	-0.86	0.0228739	-1.84	0.000387107
BC021614	225884	1424953_at	0.48	0.0177669	0.47	0.0104537
Sphk1	20698	1451596_a_at	0.76	0.0385834	1.55	0.00103703
Zc3h12a	230738	1427348_at	-0.48	0.0400004	-0.61	0.0104801
Ccr5	12774	1422259_a_at	-1.19	0.0501758	-2.63	0.00103217
Casp4	12363	1449591_at	0.54	0.0490926	0.97	0.0025798
F2r	14062	1450852_s_at	-1.27	0.0528511	-2.55	0.00177909
Tnfaip3	21929	1433699_at	0.52	0.060448	0.88	0.00551664
Apoa1	11806	1455201_x_at	0.43	0.0391299	0.43	0.0278136
Gsdmd	69146	1428767_at	-0.32	0.0490531	-0.36	0.0237478
Gm21596 /// Hmgb1	15289	1448235_s_at	-1	0.053931	-1.19	0.0211997
Pycard	66824	1417346_at	-0.49	0.0724328	-0.77	0.0094594
Acp5	11433	1431609_a_at	0.87	0.0490969	0.88	0.036436
Jak1	16451	1433804_at	-0.69	0.0834492	-1.29	0.00570942
Isl1	16392	1422720_at	0.32	0.0751761	0.37	0.03854
Wnt5b	22419	1439373_x_at	0.4	0.0296807	0.26	0.0886747
Smad3	17127	1454960_at	0.27	0.142194	0.83	0.00126771
Ccl19 /// Gm12407 /// Gm13309 /// Gm2023 /// Gm21104 /// Gm2457 /// Gm2564 /// LOC100043921 /// LOC100861618	24047	1449277_at	0.28	0.113524	0.31	0.0710019
Ccl19 /// Gm12407 /// Gm13309 /// Gm2023 /// Gm21104 /// Gm2457 /// Gm2564 /// LOC100043921 /// LOC100861618	100039053	1449277_at	0.28	0.113524	0.31	0.0710019
Ccl19 /// Gm12407 /// Gm13309 /// Gm2023 /// Gm21104 /// Gm2457 /// Gm2564 /// LOC100043921 /// LOC100861618	100039789	1449277_at	0.28	0.113524	0.31	0.0710019
Ccl19 /// Gm12407 /// Gm13309 /// Gm2023 /// Gm21104 /// Gm2457 /// Gm2564 /// LOC100043921 /// LOC100861618	100039848	1449277_at	0.28	0.113524	0.31	0.0710019
Ccl19 /// Gm12407 /// Gm13309 /// Gm2023 /// Gm21104 /// Gm2457 /// Gm2564 /// LOC100043921 /// LOC100861618	100039973	1449277_at	0.28	0.113524	0.31	0.0710019
Ccl19 /// Gm12407 /// Gm13309 /// Gm2023 /// Gm21104 /// Gm2457 /// Gm2564 /// LOC100043921 /// LOC100861618	100040035	1449277_at	0.28	0.113524	0.31	0.0710019
Ccl19 /// Gm12407 /// Gm13309 /// Gm2023 /// Gm21104 /// Gm2457 /// Gm2564 /// LOC100043921 /// LOC100861618	100043921	1449277_at	0.28	0.113524	0.31	0.0710019
Ccl19 /// Gm12407 /// Gm13309 /// Gm2023 /// Gm21104 /// Gm2457 /// Gm2564 /// LOC100043921 /// LOC100861618	100861618	1449277_at	0.28	0.113524	0.31	0.0710019
Ccl19 /// Gm12407 /// Gm13309 /// Gm2023 /// Gm21104 /// Gm2457 /// Gm2564 /// LOC100043921 /// LOC100861618	100861647	1449277_at	0.28	0.113524	0.31	0.0710019
Gstp1	14870	1449575_a_at	-0.47	0.0752679	-0.34	0.155213
S1pr3	13610	1438658_a_at	0.36	0.193331	0.54	0.0561346
Pml	18854	1448757_at	-0.42	0.170298	-0.52	0.0890909
Pyhin1	236312	1435331_at	-0.46	0.164876	0.54	0.0997003
Casp1	12362	1449265_at	-0.2	0.284673	-0.6	0.00794601
Ccr2	12772	1421187_at	-0.61	0.346547	-2.16	0.00697167
Lgals9	16859	1421217_a_at	-0.64	0.276823	-0.93	0.113549
Mefv	54483	1460283_at	0.12	0.422203	0.27	0.078757
Aim2	383619	1426619_at	-0.42	0.242282	-0.39	0.266163
Errfi1	74155	1416129_at	-0.15	0.525225	-0.91	0.00386558
Foxp1	108655	1438802_at	0.28	0.524872	1.42	0.00776699
Pydc4	623121	1437636_at	-0.21	0.186405	-0.11	0.462124
Trim16	94092	1452362_at	-0.49	0.101924	-0.14	0.628949
Ifi202b /// LOC100044068	26388	1421551_s_at	-0.11	0.745167	-0.81	0.0232593
Tyk2	54721	1417306_at	-0.05	0.773552	0.42	0.0200491
Ifnar1	15975	1442222_at	0.09	0.756347	0.45	0.0953592
AI607873	226691	1457035_at	-0.25	0.56185	-0.41	0.331105
Ghrl	58991	1448980_at	-0.08	0.617155	-0.15	0.311094
Ccl3	20302	1419561_at	0.45	0.424589	-0.37	0.505062
Arrb2	216869	1451987_at	-0.57	0.0683184	0.05	0.866841
P2rx7	18439	1419853_a_at	0.28	0.637028	-0.54	0.333144
Arrb1	109689	1460444_at	-0.59	0.10172	-0.06	0.882131
Jak2	16452	1421066_at	0	0.995691	0.39	0.0147475
Nod1	107607	1454733_at	0.32	0.144234	-0.01	0.967817
Smad2	17126	1442062_at	-0.04	0.827903	-0.12	0.476889
Panx1	55991	1416379_at	0	0.987848	0.22	0.350392
Nlrp12	378425	1440921_at	0.09	0.574176	-0.04	0.80749
Ghsr	208188	1446756_at	0.05	0.762848	0.05	0.786569
Foxp2	114142	1458191_at	0.12	0.57182	0	0.992986
Wnt5a	22418	1436791_at	0.01	0.962676	0.06	0.784825
Ifng	15978	1425947_at	-0.04	0.856705	0.02	0.933386

## Sheet: S6
Gene.Symbol	Entrez.Gene	Probe.Set.ID	L.am_vs_Ctrl_log2FC	L.am_vs_Ctrl_adj.pVal	L.am-IS_vs_Ctrl_log2FC	L.am-IS_vs_Ctrl_adj.pVal
Hspb1	15507	1422943_a_at	0.82	0.00672074	0.79	0.00268109
Ifi204 /// Ifi205 /// Mnda /// Mndal	15951	1452348_s_at	-1.45	0.00852353	-1.86	0.000975374
Ifi204 /// Ifi205 /// Mnda /// Mndal	226695	1452348_s_at	-1.45	0.00852353	-1.86	0.000975374
Ifi204 /// Ifi205 /// Mnda /// Mndal	381308	1452348_s_at	-1.45	0.00852353	-1.86	0.000975374
Ifi204 /// Ifi205 /// Mnda /// Mndal	100040462	1452348_s_at	-1.45	0.00852353	-1.86	0.000975374
Nlrp3	216799	1425412_at	-0.68	0.0121482	-1.23	0.000343406
Gm16340 /// Ifi203 /// LOC102641031	15950	1448775_at	-0.86	0.0228739	-1.84	0.000387107
Gm16340 /// Ifi203 /// LOC102641031	100504287	1448775_at	-0.86	0.0228739	-1.84	0.000387107
Ccr5	12774	1422259_a_at	-1.19	0.0501758	-2.63	0.00103217
Casp4	12363	1449591_at	0.54	0.0490926	0.97	0.0025798
Gsdmd	69146	1428767_at	-0.32	0.0490531	-0.36	0.0237478
Gm21596 /// Hmgb1	15289	1448235_s_at	-1	0.053931	-1.19	0.0211997
Pycard	66824	1417346_at	-0.49	0.0724328	-0.77	0.0094594
Jak1	16451	1433804_at	-0.69	0.0834492	-1.29	0.00570942
Isl1	16392	1422720_at	0.32	0.0751761	0.37	0.03854
Wnt5b	22419	1439373_x_at	0.4	0.0296807	0.26	0.0886747
Smad3	17127	1454960_at	0.27	0.142194	0.83	0.00126771
Ccl19 /// Gm12407 /// Gm13309 /// Gm2023 /// Gm21104 /// Gm2457 /// Gm2564 /// LOC100043921 /// LOC100861618	24047	1449277_at	0.28	0.113524	0.31	0.0710019
Ccl19 /// Gm12407 /// Gm13309 /// Gm2023 /// Gm21104 /// Gm2457 /// Gm2564 /// LOC100043921 /// LOC100861618	100039053	1449277_at	0.28	0.113524	0.31	0.0710019
Ccl19 /// Gm12407 /// Gm13309 /// Gm2023 /// Gm21104 /// Gm2457 /// Gm2564 /// LOC100043921 /// LOC100861618	100039789	1449277_at	0.28	0.113524	0.31	0.0710019
Ccl19 /// Gm12407 /// Gm13309 /// Gm2023 /// Gm21104 /// Gm2457 /// Gm2564 /// LOC100043921 /// LOC100861618	100039848	1449277_at	0.28	0.113524	0.31	0.0710019
Ccl19 /// Gm12407 /// Gm13309 /// Gm2023 /// Gm21104 /// Gm2457 /// Gm2564 /// LOC100043921 /// LOC100861618	100039973	1449277_at	0.28	0.113524	0.31	0.0710019
Ccl19 /// Gm12407 /// Gm13309 /// Gm2023 /// Gm21104 /// Gm2457 /// Gm2564 /// LOC100043921 /// LOC100861618	100040035	1449277_at	0.28	0.113524	0.31	0.0710019
Ccl19 /// Gm12407 /// Gm13309 /// Gm2023 /// Gm21104 /// Gm2457 /// Gm2564 /// LOC100043921 /// LOC100861618	100043921	1449277_at	0.28	0.113524	0.31	0.0710019
Ccl19 /// Gm12407 /// Gm13309 /// Gm2023 /// Gm21104 /// Gm2457 /// Gm2564 /// LOC100043921 /// LOC100861618	100861618	1449277_at	0.28	0.113524	0.31	0.0710019
Ccl19 /// Gm12407 /// Gm13309 /// Gm2023 /// Gm21104 /// Gm2457 /// Gm2564 /// LOC100043921 /// LOC100861618	100861647	1449277_at	0.28	0.113524	0.31	0.0710019
Pyhin1	236312	1435331_at	-0.46	0.164876	0.54	0.0997003
Casp1	12362	1449265_at	-0.2	0.284673	-0.6	0.00794601
Ccr2	12772	1421187_at	-0.61	0.346547	-2.16	0.00697167
Lgals9	16859	1421217_a_at	-0.64	0.276823	-0.93	0.113549
Aim2	383619	1426619_at	-0.42	0.242282	-0.39	0.266163
Pydc4	623121	1437636_at	-0.21	0.186405	-0.11	0.462124
Trim16	94092	1452362_at	-0.49	0.101924	-0.14	0.628949
Ifi202b /// LOC100044068	26388	1421551_s_at	-0.11	0.745167	-0.81	0.0232593
Tyk2	54721	1417306_at	-0.05	0.773552	0.42	0.0200491
Ifnar1	15975	1442222_at	0.09	0.756347	0.45	0.0953592
AI607873	226691	1457035_at	-0.25	0.56185	-0.41	0.331105
Ccl3	20302	1419561_at	0.45	0.424589	-0.37	0.505062
P2rx7	18439	1419853_a_at	0.28	0.637028	-0.54	0.333144
Jak2	16452	1421066_at	0	0.995691	0.39	0.0147475
Nod1	107607	1454733_at	0.32	0.144234	-0.01	0.967817
Smad2	17126	1442062_at	-0.04	0.827903	-0.12	0.476889
Panx1	55991	1416379_at	0	0.987848	0.22	0.350392
Nlrp12	378425	1440921_at	0.09	0.574176	-0.04	0.80749
Wnt5a	22418	1436791_at	0.01	0.962676	0.06	0.784825
Ifng	15978	1425947_at	-0.04	0.856705	0.02	0.933386

## Sheet: S7
Gene.Symbol	Entrez.Gene	Probe.Set.ID	L.am_vs_Ctrl_log2FC	L.am_vs_Ctrl_adj.pVal	L.am-IS_vs_Ctrl_log2FC	L.am-IS_vs_Ctrl_adj.pVal
Nrros	224109	1451174_at	-0.69	0.00703917	-1	0.000407323
Ccr7	12775	1423466_at	1.04	0.00737416	1.93	0.00015956
Hspb1	15507	1422943_a_at	0.82	0.00672074	0.79	0.00268109
Ifi204 /// Ifi205 /// Mnda /// Mndal	15951	1452348_s_at	-1.45	0.00852353	-1.86	0.000975374
Ifi204 /// Ifi205 /// Mnda /// Mndal	226695	1452348_s_at	-1.45	0.00852353	-1.86	0.000975374
Ifi204 /// Ifi205 /// Mnda /// Mndal	381308	1452348_s_at	-1.45	0.00852353	-1.86	0.000975374
Ifi204 /// Ifi205 /// Mnda /// Mndal	100040462	1452348_s_at	-1.45	0.00852353	-1.86	0.000975374
Nlrp3	216799	1425412_at	-0.68	0.0121482	-1.23	0.000343406
Ptger4	19219	1424208_at	0.73	0.0190614	1.28	0.000725645
Gm16340 /// Ifi203 /// LOC102641031	15950	1448775_at	-0.86	0.0228739	-1.84	0.000387107
Gm16340 /// Ifi203 /// LOC102641031	100504287	1448775_at	-0.86	0.0228739	-1.84	0.000387107
BC021614	225884	1424953_at	0.48	0.0177669	0.47	0.0104537
Sphk1	20698	1451596_a_at	0.76	0.0385834	1.55	0.00103703
Tlr5	53791	1450242_at	-0.55	0.0317766	-0.66	0.00953513
Zc3h12a	230738	1427348_at	-0.48	0.0400004	-0.61	0.0104801
Ccr5	12774	1422259_a_at	-1.19	0.0501758	-2.63	0.00103217
Casp4	12363	1449591_at	0.54	0.0490926	0.97	0.0025798
F2r	14062	1450852_s_at	-1.27	0.0528511	-2.55	0.00177909
Tnfaip3	21929	1433699_at	0.52	0.060448	0.88	0.00551664
Apoa1	11806	1455201_x_at	0.43	0.0391299	0.43	0.0278136
Gsdmd	69146	1428767_at	-0.32	0.0490531	-0.36	0.0237478
Gm21596 /// Hmgb1	15289	1448235_s_at	-1	0.053931	-1.19	0.0211997
Pycard	66824	1417346_at	-0.49	0.0724328	-0.77	0.0094594
Acp5	11433	1431609_a_at	0.87	0.0490969	0.88	0.036436
Jak1	16451	1433804_at	-0.69	0.0834492	-1.29	0.00570942
Isl1	16392	1422720_at	0.32	0.0751761	0.37	0.03854
Wnt5b	22419	1439373_x_at	0.4	0.0296807	0.26	0.0886747
Saa2	20209	1449326_x_at	0.5	0.0501626	0.4	0.0755383
Smad3	17127	1454960_at	0.27	0.142194	0.83	0.00126771
Calcb	116903	1422639_at	0.58	0.145447	1.39	0.0048931
Hdac2	15182	1449080_at	-0.7	0.0491291	-0.5	0.11036
Ccl19 /// Gm12407 /// Gm13309 /// Gm2023 /// Gm21104 /// Gm2457 /// Gm2564 /// LOC100043921 /// LOC100861618	24047	1449277_at	0.28	0.113524	0.31	0.0710019
Ccl19 /// Gm12407 /// Gm13309 /// Gm2023 /// Gm21104 /// Gm2457 /// Gm2564 /// LOC100043921 /// LOC100861618	100039053	1449277_at	0.28	0.113524	0.31	0.0710019
Ccl19 /// Gm12407 /// Gm13309 /// Gm2023 /// Gm21104 /// Gm2457 /// Gm2564 /// LOC100043921 /// LOC100861618	100039789	1449277_at	0.28	0.113524	0.31	0.0710019
Ccl19 /// Gm12407 /// Gm13309 /// Gm2023 /// Gm21104 /// Gm2457 /// Gm2564 /// LOC100043921 /// LOC100861618	100039848	1449277_at	0.28	0.113524	0.31	0.0710019
Ccl19 /// Gm12407 /// Gm13309 /// Gm2023 /// Gm21104 /// Gm2457 /// Gm2564 /// LOC100043921 /// LOC100861618	100039973	1449277_at	0.28	0.113524	0.31	0.0710019
Ccl19 /// Gm12407 /// Gm13309 /// Gm2023 /// Gm21104 /// Gm2457 /// Gm2564 /// LOC100043921 /// LOC100861618	100040035	1449277_at	0.28	0.113524	0.31	0.0710019
Ccl19 /// Gm12407 /// Gm13309 /// Gm2023 /// Gm21104 /// Gm2457 /// Gm2564 /// LOC100043921 /// LOC100861618	100043921	1449277_at	0.28	0.113524	0.31	0.0710019
Ccl19 /// Gm12407 /// Gm13309 /// Gm2023 /// Gm21104 /// Gm2457 /// Gm2564 /// LOC100043921 /// LOC100861618	100861618	1449277_at	0.28	0.113524	0.31	0.0710019
Ccl19 /// Gm12407 /// Gm13309 /// Gm2023 /// Gm21104 /// Gm2457 /// Gm2564 /// LOC100043921 /// LOC100861618	100861647	1449277_at	0.28	0.113524	0.31	0.0710019
Gstp1	14870	1449575_a_at	-0.47	0.0752679	-0.34	0.155213
S1pr3	13610	1438658_a_at	0.36	0.193331	0.54	0.0561346
Pml	18854	1448757_at	-0.42	0.170298	-0.52	0.0890909
Pyhin1	236312	1435331_at	-0.46	0.164876	0.54	0.0997003
Casp1	12362	1449265_at	-0.2	0.284673	-0.6	0.00794601
Havcr2	171285	1451584_at	-0.26	0.346766	-1.13	0.00281462
Ccr2	12772	1421187_at	-0.61	0.346547	-2.16	0.00697167
Ccl20	20297	1422029_at	0.33	0.0818098	0.18	0.301959
Lgals9	16859	1421217_a_at	-0.64	0.276823	-0.93	0.113549
Hdac1	433759	1448246_at	-0.33	0.0891576	-0.16	0.368715
Mefv	54483	1460283_at	0.12	0.422203	0.27	0.078757
Aim2	383619	1426619_at	-0.42	0.242282	-0.39	0.266163
Tlr7	170743	1422010_at	0.65	0.0680894	0.24	0.452064
Errfi1	74155	1416129_at	-0.15	0.525225	-0.91	0.00386558
Foxp1	108655	1438802_at	0.28	0.524872	1.42	0.00776699
Pydc4	623121	1437636_at	-0.21	0.186405	-0.11	0.462124
Trim16	94092	1452362_at	-0.49	0.101924	-0.14	0.628949
Ifi202b /// LOC100044068	26388	1421551_s_at	-0.11	0.745167	-0.81	0.0232593
Tyk2	54721	1417306_at	-0.05	0.773552	0.42	0.0200491
Lrit2	239038	1443940_at	0.22	0.134087	0.06	0.666797
Lrrc17	74511	1454076_at	0.1	0.494855	0.14	0.309848
Saa3	20210	1450826_a_at	-0.24	0.647376	-0.69	0.162
Ifnar1	15975	1442222_at	0.09	0.756347	0.45	0.0953592
AI607873	226691	1457035_at	-0.25	0.56185	-0.41	0.331105
Ghrl	58991	1448980_at	-0.08	0.617155	-0.15	0.311094
Ccl3	20302	1419561_at	0.45	0.424589	-0.37	0.505062
Arrb2	216869	1451987_at	-0.57	0.0683184	0.05	0.866841
Anxa1	16952	1444016_at	-0.03	0.91818	-0.66	0.0220912
P2rx7	18439	1419853_a_at	0.28	0.637028	-0.54	0.333144
Arrb1	109689	1460444_at	-0.59	0.10172	-0.06	0.882131
Il10	16153	1450330_at	0.06	0.844054	0.38	0.140659
Jak2	16452	1421066_at	0	0.995691	0.39	0.0147475
Tlr12	384059	1437931_at	0.08	0.659329	0.13	0.452261
Nod1	107607	1454733_at	0.32	0.144234	-0.01	0.967817
Gas6	14456	1417399_at	0.14	0.484614	-0.1	0.638167
Tlr4	21898	1442827_at	0.16	0.511476	0.09	0.710773
Smad2	17126	1442062_at	-0.04	0.827903	-0.12	0.476889
Saa4	20211	1419318_at	-0.02	0.951786	0.19	0.364472
Panx1	55991	1416379_at	0	0.987848	0.22	0.350392
Saa1	20208	1419075_s_at	0.16	0.401428	-0.01	0.948739
Nlrp12	378425	1440921_at	0.09	0.574176	-0.04	0.80749
Nepn	66650	1419065_at	0.07	0.650207	0.05	0.740975
Calca	12310	1427355_at	0.08	0.771906	0.11	0.657669
Ghsr	208188	1446756_at	0.05	0.762848	0.05	0.786569
Foxp2	114142	1458191_at	0.12	0.57182	0	0.992986
Vasn	246154	1455812_x_at	-0.02	0.936513	0.09	0.637023
Lrrc6	54562	1420660_at	-0.01	0.972468	0.1	0.636666
Wnt5a	22418	1436791_at	0.01	0.962676	0.06	0.784825
Ifng	15978	1425947_at	-0.04	0.856705	0.02	0.933386
Lrrc23	16977	1432083_a_at	0.01	0.946881	-0.01	0.972

## Sheet: S8
Gene.Symbol	Entrez.Gene	Probe.Set.ID	L.am_vs_Ctrl_log2FC	L.am_vs_Ctrl_adj.pVal	L.am-IS_vs_Ctrl_log2FC	L.am-IS_vs_Ctrl_adj.pVal
Dnal1	105000	1453822_at	-1.31	0.0022065	-1.35	0.000367488
Il1b	16176	1449399_a_at	-0.9	0.00365698	-1.44	0.000116637
Tlr3	142980	1422781_at	-0.72	0.00783773	-0.83	0.00145701
Tlr1	21897	1449049_at	0.91	0.0151701	1.25	0.00160728
Trip6	22051	1449041_a_at	-0.81	0.0292743	-1.64	0.000707134
Tlr5	53791	1450242_at	-0.55	0.0317766	-0.66	0.00953513
Il1rap	16180	1421844_at	-0.67	0.0385834	-1.07	0.00341666
Igfals	16005	1422826_at	0.4	0.0484336	0.39	0.0405828
Senp6	215351	1445387_at	-0.6	0.0595088	-0.61	0.0455616
Tlr9	81897	1422083_at	0.38	0.036993	0.29	0.0722483
Erap1	80898	1439068_at	-1.2	0.0283914	-0.77	0.0916306
Lnpep	240028	1443907_at	-0.4	0.117713	-0.63	0.0225804
Il1f6	54448	1418609_at	0.23	0.16066	0.39	0.0274967
Tlr2	24088	1419132_at	-0.52	0.191969	-1.89	0.0011955
Il1f8	69677	1425715_at	0.23	0.138944	0.28	0.0701571
Irak4	266632	1451750_at	-0.25	0.270758	-0.83	0.00497446
Lrrc48	74665	1440117_at	0.19	0.266457	0.38	0.0384974
Lrrcc1	71710	1435185_at	-0.45	0.112191	-0.33	0.213204
Tlr6	21899	1421352_at	0.24	0.231561	-0.34	0.102975
Il1a	16175	1421473_at	0.5	0.0565232	0.23	0.319123
Il1f9	215257	1425958_at	0.23	0.343173	0.56	0.0326868
Dnaaf1	68270	1421974_at	0.28	0.0937791	0.16	0.285319
Lrguk	74354	1430217_at	0.18	0.363667	0.43	0.0390126
Frmpd1	666060	1435189_at	0.25	0.14339	0.14	0.406869
Cntrl	26920	1421004_at	0.29	0.269328	0.25	0.333774
Lrrc49	102747	1451173_at	-0.22	0.323035	0.24	0.283106
Tsku	244152	1440230_at	-0.13	0.3882	-0.17	0.24629
Cd180	17079	1421547_at	-0.1	0.660143	-0.99	0.00193196
Senp7	66315	1438413_at	-1.07	0.0356096	-0.14	0.753603
Lrit2	239038	1443940_at	0.22	0.134087	0.06	0.666797
Lrrc17	74511	1454076_at	0.1	0.494855	0.14	0.309848
Ppp1r42	69312	1424977_at	0.25	0.13306	0.07	0.693156
Cep97	74201	1429670_a_at	0.1	0.693047	0.26	0.251828
Tlr13	279572	1457753_at	-0.02	0.93666	-0.6	0.0298247
Tollip	54473	1423048_a_at	0.01	0.965032	0.33	0.038915
Rxfp2	140498	1421532_at	0.15	0.388284	0.08	0.644753
Lrrc9	78257	1430376_at	0.27	0.232497	0.03	0.9224
Il1rn	16181	1451798_at	0.42	0.414614	0.17	0.757282
Rxfp1	381489	1440785_at	0.16	0.424112	0.07	0.756336
Tlr4	21898	1442827_at	0.16	0.511476	0.09	0.710773
Lrriq3	74435	1431957_at	-0.03	0.882188	0.13	0.488691
Nepn	66650	1419065_at	0.07	0.650207	0.05	0.740975
Il1f10	215274	1451957_at	0.08	0.566237	0.03	0.826676
Il1f5	54450	1421370_a_at	-0.04	0.803441	0.07	0.628865
Lrrc6	54562	1420660_at	-0.01	0.972468	0.1	0.636666
Tlr8	170744	1450267_at	0.04	0.792836	0.02	0.897057
Lrrc23	16977	1432083_a_at	0.01	0.946881	-0.01	0.972

## Sheet: S9
Gene.Symbol	Entrez.Gene	Probe.Set.ID	L.am_vs_Ctrl_log2FC	L.am_vs_Ctrl_adj.pVal	L.am-IS_vs_Ctrl_log2FC	L.am-IS_vs_Ctrl_adj.pVal
Ffar2	233079	1425216_at	-1.37	0.00236871	-3.02	2.55915e-05
Il1b	16176	1449399_a_at	-0.9	0.00365698	-1.44	0.000116637
Spn	20737	1439034_at	-1.25	0.00722225	-2.7	8.79617e-05
Ccr7	12775	1423466_at	1.04	0.00737416	1.93	0.00015956
Pik3cg	30955	1422708_at	-0.9	0.00512815	-0.79	0.0026525
Ptger3	19218	1450344_a_at	-1.64	0.00920063	-3.62	0.000109985
Nlrp3	216799	1425412_at	-0.68	0.0121482	-1.23	0.000343406
Susd4	96935	1460593_at	-1.05	0.0134321	-1.9	0.000380688
Cfp	18636	1452279_at	-1.14	0.0185352	-2.44	0.000293252
Vimp	109815	1452095_a_at	-1.04	0.0146488	-1.04	0.00695888
BC021614	225884	1424953_at	0.48	0.0177669	0.47	0.0104537
Il20rb	213208	1437876_at	0.4	0.0262704	0.51	0.00571692
Svep1	64817	1419182_at	0.39	0.0255153	0.45	0.00791573
Ptgs1	19224	1423414_at	-0.6	0.0381541	-1.54	0.000358892
Il6st	16195	1437303_at	-0.55	0.0384892	-0.9	0.00285429
Ccr5	12774	1422259_a_at	-1.19	0.0501758	-2.63	0.00103217
Creb3l3	208677	1424688_at	0.49	0.0285692	0.42	0.0329096
C8a	230558	1428012_at	-0.3	0.0595854	-0.59	0.00257133
Cnr1	12801	1419425_at	0.4	0.0472792	0.4	0.0327531
Tnfrsf11a	21934	1430259_at	0.4	0.085438	1.17	0.000660576
Osmr	18414	1418675_at	0.44	0.0269072	0.31	0.0603637
Pros1	19128	1426246_at	-0.49	0.0860873	-0.94	0.00502965
Hc	15139	1419407_at	0.29	0.112975	0.5	0.0132163
Ins2	16334	1422446_x_at	0.35	0.0857201	0.39	0.049285
Tnf	21926	1419607_at	-0.29	0.136447	-0.84	0.00174602
C5ar1	12273	1439902_at	-0.65	0.136554	-1.37	0.00802472
C8g	69379	1451625_a_at	-0.21	0.144889	-0.51	0.00444635
C8b	110382	1427472_a_at	0.34	0.0912784	0.33	0.0860815
Gstp1	14870	1449575_a_at	-0.47	0.0752679	-0.34	0.155213
Vtn	22370	1455098_a_at	0.38	0.0797171	0.27	0.170532
LOC105242475 /// Mptx1	66289	1417735_at	0.21	0.171439	0.24	0.110593
Phb2	12034	1416202_at	-0.45	0.121311	-0.35	0.195126
Slc16a6	104681	1417884_at	-0.19	0.320023	-0.6	0.0101372
Pla2g4a	18783	1448558_a_at	-0.27	0.337109	-0.81	0.0144606
Ccr2	12772	1421187_at	-0.61	0.346547	-2.16	0.00697167
C3	12266	1423954_at	-0.54	0.389252	-1.38	0.0412125
Cfi	12630	1418724_at	0.42	0.0703952	0.19	0.367386
Klkb1	16621	1449034_at	0.26	0.247042	0.27	0.218574
Il4	16189	1449864_at	0.46	0.0316219	0.13	0.44369
Cr1l	12946	1430131_at	-0.64	0.0758917	-0.27	0.402035
C4b /// LOC102643089	12268	1418021_at	0.27	0.151763	0.17	0.343956
Cfh	12628	1450876_at	-0.43	0.145527	-0.26	0.356217
C6	12274	1449308_at	0.16	0.294319	0.19	0.212238
Ins1	16333	1422447_at	0.2	0.217652	0.16	0.313771
Npy5r	18168	1419008_at	0.21	0.419285	0.34	0.182962
Zp3r	22789	1417899_at	0.15	0.428846	0.25	0.178932
Fcer1g	14127	1418340_at	-0.18	0.593798	-0.8	0.0272644
F11	109821	1451788_at	0.15	0.273986	0.12	0.35934
C4bp	12269	1418037_at	0.11	0.506107	0.24	0.145535
1700071K01Rik /// Phb	18673	1448563_at	-0.44	0.198383	-0.21	0.54304
C2	12263	1441912_x_at	0.16	0.398382	0.17	0.349228
C1qbp	12261	1448274_at	0.05	0.786157	0.68	0.00397391
F12	58992	1420496_at	0.16	0.291837	0.1	0.506784
Ash1l	192195	1450071_at	0.18	0.508851	-0.25	0.342433
Fcer1a	14125	1421775_at	0.51	0.140272	0.13	0.711812
Tac1	21333	1416783_at	0.11	0.560648	0.19	0.303006
Il6	16193	1450297_at	-0.09	0.891151	1.9	0.00711459
Pparg	19016	1420715_a_at	-0.06	0.891236	-1.04	0.0214053
Zp3	22788	1419007_at	0.19	0.258047	0.07	0.675945
Adam8	11501	1416871_at	-0.23	0.137182	-0.04	0.818933
Cd59a	12509	1429830_a_at	0.19	0.264879	0.07	0.691939
Cfb	14962	1417314_at	0.27	0.373425	0.16	0.611657
Ptgs2	19225	1417262_at	0.21	0.213754	0.05	0.792978
Osm	18413	1438767_at	0.25	0.431048	0.18	0.583884
Ccl5	20304	1418126_at	0.14	0.823937	0.69	0.206536
Adora1	11539	1427331_at	-0.01	0.962073	0.24	0.13774
Cd55b	13137	1427632_x_at	0.23	0.410978	0.1	0.735033
C3ar1	12267	1419482_at	0.2	0.57173	-0.19	0.604664
Adcyap1	11516	1423427_at	-0.04	0.818952	0.13	0.40307
Rhbdd3	279766	1433760_a_at	-0.1	0.56684	-0.08	0.673803
Serping1	12258	1416625_at	0.05	0.732978	0.09	0.521387
Cfhr1	50702	1419436_at	0.06	0.725403	0.09	0.592761
Apcs	20219	1419059_at	-0.06	0.681059	-0.07	0.641354
Nlrp12	378425	1440921_at	0.09	0.574176	-0.04	0.80749
Tnfsf11	21943	1419083_at	0.08	0.608311	0.04	0.787415
Cd46	17221	1421586_a_at	0.07	0.644354	-0.05	0.760712
A2m	232345	1434719_at	0.07	0.639626	0.04	0.813631
C9	12279	1422815_at	0.13	0.505357	0.01	0.963214
Ednrb	13618	1437347_at	0.1	0.605058	-0.02	0.9154
Masp1	17174	1425985_s_at	-0.1	0.657843	-0.03	0.898903
Gm4788	214403	1425999_at	0.06	0.7427	0.04	0.818892
Cd55	13136	1443906_at	-0.05	0.839009	0.06	0.809427
Cfhr2	545366	1425823_at	0.01	0.973235	0.06	0.72491
Mug1 /// Mug2	17836	1417835_at	-0.01	0.949984	-0.06	0.764762
Mug1 /// Mug2	17837	1417835_at	-0.01	0.949984	-0.06	0.764762
BC048546	232400	1436503_at	-0.04	0.811902	-0.01	0.954223

## Sheet: S10
Gene.Symbol	Entrez.Gene	Probe.Set.ID	L.am_vs_Ctrl_log2FC	L.am_vs_Ctrl_adj.pVal	L.am-IS_vs_Ctrl_log2FC	L.am-IS_vs_Ctrl_adj.pVal
Slit3	20564	1452296_at	1.3	0.000734212	1.16	0.00013397
Calcrl	54598	1425814_a_at	-1.26	0.00140317	-1.34	0.000181918
Socs5	56468	1423350_at	-1.52	0.00201375	-2.39	6.76415e-05
Gata3	14462	1448886_at	-1.24	0.00208228	-1.41	0.000224901
Gper1	76854	1447583_x_at	0.96	0.0031188	0.94	0.000789398
Serpinf1	20317	1416168_at	-1.53	0.00509762	-2.35	0.000203754
Tnfrsf1b	21938	1418099_at	0.84	0.00561982	0.97	0.000830977
Spn	20737	1439034_at	-1.25	0.00722225	-2.7	8.79617e-05
Nr1h3	22259	1450444_a_at	0.58	0.00779458	0.59	0.00257078
Nfkb2	18034	1425902_a_at	0.55	0.0105286	1.35	8.67905e-05
Adrb2	11555	1437302_at	-0.84	0.0110703	-1.58	0.000266172
Nlrp3	216799	1425412_at	-0.68	0.0121482	-1.23	0.000343406
Ada	11486	1417976_at	-1.17	0.0151035	-1.59	0.00172075
Ptger4	19219	1424208_at	0.73	0.0190614	1.28	0.000725645
Vimp	109815	1452095_a_at	-1.04	0.0146488	-1.04	0.00695888
Tnfrsf1a	21937	1417291_at	-0.58	0.0243731	-1.37	0.000286499
BC021614	225884	1424953_at	0.48	0.0177669	0.47	0.0104537
Il20rb	213208	1437876_at	0.4	0.0262704	0.51	0.00571692
Smpdl3b	100340	1417300_at	-1.01	0.0348077	-2.03	0.00091028
Pbk	52033	1448627_s_at	-0.66	0.036993	-1.64	0.000370439
Tnfaip8l2	69769	1452948_at	-0.7	0.0373054	-1.31	0.00142519
Zc3h12a	230738	1427348_at	-0.48	0.0400004	-0.61	0.0104801
Slit1	20562	1425277_at	0.53	0.0270016	0.49	0.0240139
Cnr2	12802	1450476_at	-0.74	0.0505489	-1.48	0.00169563
Chid1	68038	1449267_at	-0.73	0.0408785	-0.89	0.012908
Nlrx1	270151	1433661_at	-0.47	0.0466184	-0.67	0.00792622
Klf2	16598	1448890_at	-1.11	0.0533361	-1.87	0.00429441
Tnfaip3	21929	1433699_at	0.52	0.060448	0.88	0.00551664
Apoa1	11806	1455201_x_at	0.43	0.0391299	0.43	0.0278136
Acp5	11433	1431609_a_at	0.87	0.0490969	0.88	0.036436
Prkcq	18761	1426044_a_at	-0.44	0.0546626	-0.46	0.0361165
Otulin	432940	1427966_at	0.27	0.0960878	0.72	0.0012249
1810013A23Rik /// Ppard	69050	1447902_at	0.34	0.0821683	0.46	0.0224957
Abr	109934	1433477_at	-0.31	0.105032	-0.65	0.00485299
Isl1	16392	1422720_at	0.32	0.0751761	0.37	0.03854
Axl	26362	1423586_at	-0.47	0.124497	-1.78	0.000383499
Saa2	20209	1449326_x_at	0.5	0.0501626	0.4	0.0755383
Rora	19883	1436326_at	0.55	0.130811	1.83	0.000814228
Ins2	16334	1422446_x_at	0.35	0.0857201	0.39	0.049285
Smad3	17127	1454960_at	0.27	0.142194	0.83	0.00126771
Tyro3	22174	1425248_a_at	0.37	0.144889	1.12	0.00153277
Il12b	16160	1419530_at	0.84	0.158895	2.23	0.00364971
Wfdc1	67866	1431335_a_at	0.38	0.100166	0.38	0.0812219
Ets1	23871	1422027_a_at	0.4	0.0988582	0.4	0.0859982
Serpinc1	11905	1417909_at	0.25	0.11017	0.26	0.0837397
Il2 /// Ntan1	16183	1447917_x_at	-0.2	0.155159	-0.29	0.0460416
Rabgef1	56715	1419067_a_at	0.47	0.12261	0.51	0.0885463
Gstp1	14870	1449575_a_at	-0.47	0.0752679	-0.34	0.155213
Krt5	110308	1424096_at	0.3	0.13997	0.34	0.0919725
Krt6a	16687	1422783_a_at	0.32	0.115409	0.3	0.130026
LOC105242475 /// Mptx1	66289	1417735_at	0.21	0.171439	0.24	0.110593
Krt6b	16688	1422588_at	0.24	0.108742	0.19	0.176151
Krt2	16681	1427154_at	0.29	0.10504	0.22	0.18233
Il2ra	16184	1420692_at	-0.73	0.0414481	-0.33	0.280438
Ptpn1	19246	1438670_at	0.29	0.300435	0.69	0.025324
Rorb	225998	1425162_at	0.29	0.197713	0.31	0.1675
Proc	19123	1418845_at	0.3	0.179571	0.28	0.190555
Nov	18133	1426852_x_at	1.01	0.00908423	0.22	0.401792
Apod	11815	1416371_at	0.33	0.181847	0.27	0.25583
Il4	16189	1449864_at	0.46	0.0316219	0.13	0.44369
Cyp19a1	13075	1449920_at	0.24	0.113122	0.13	0.363412
Mefv	54483	1460283_at	0.12	0.422203	0.27	0.078757
Ptpn2	19255	1425198_at	-0.59	0.05881	0.21	0.456936
Prkcd	18753	1442256_at	0.33	0.184889	0.23	0.341668
Ins1	16333	1422447_at	0.2	0.217652	0.16	0.313771
Cuedc2	67116	1431145_a_at	-0.23	0.355431	-0.33	0.181498
Tie1	21846	1416238_at	-0.47	0.0631029	-0.16	0.483269
Adipoq	11450	1422651_at	0.12	0.398267	0.2	0.153833
Gba	14466	1450099_a_at	-0.36	0.105041	-0.15	0.465379
Tnfaip6	21930	1418424_at	-0.24	0.262281	-0.21	0.312271
Ptgis	19223	1448816_at	0.35	0.22999	-0.24	0.407188
Mapk7	23939	1418060_a_at	-0.2	0.27303	-0.16	0.36425
Pglyrp1	21946	1449184_at	-0.23	0.659017	-1.12	0.0353615
Dusp10	63953	1417164_at	0.23	0.158851	0.09	0.570475
Ppard	19015	1439797_at	0.27	0.352516	0.24	0.401576
Ppara	19013	1439675_at	0.21	0.225138	0.09	0.58102
Saa3	20210	1450826_a_at	-0.24	0.647376	-0.69	0.162
Fam132a	67389	1417393_a_at	0.13	0.756688	0.75	0.0611014
Sharpin	106025	1424165_a_at	-0.13	0.517558	-0.19	0.300942
Fem1a	14154	1423583_at	-0.35	0.202623	-0.14	0.622275
Elane	50701	1422928_at	0.1	0.487711	0.13	0.341059
Ash1l	192195	1450071_at	0.18	0.508851	-0.25	0.342433
Nfkb1	18033	1427705_a_at	0.04	0.839852	0.45	0.0300425
Pparg	19016	1420715_a_at	-0.06	0.891236	-1.04	0.0214053
Ghrl	58991	1448980_at	-0.08	0.617155	-0.15	0.311094
Rps19	20085	1449243_a_at	-0.16	0.411496	-0.13	0.516988
Ffar4	107221	1439489_at	-0.05	0.763079	-0.2	0.202626
Il10	16153	1450330_at	0.06	0.844054	0.38	0.140659
Mvk	17855	1418052_at	-0.28	0.130855	0.03	0.866128
Foxp3	20371	1420765_a_at	0.16	0.452662	0.13	0.55522
Krt1	16678	1422481_at	0.08	0.610243	0.13	0.407617
Il22ra2	237310	1437665_at	0.09	0.523552	0.09	0.506545
Klf4	16600	1417394_at	0.32	0.40916	0.19	0.636001
Mmp19	58223	1421977_at	0.31	0.537623	-0.33	0.510916
Adora1	11539	1427331_at	-0.01	0.962073	0.24	0.13774
Ndfip1	65113	1451493_at	-0.08	0.789777	-0.28	0.316228
Foxf1	15227	1423013_at	-0.23	0.134128	-0.01	0.972851
Psmb4	19172	1451205_at	-0.16	0.567626	-0.17	0.548751
Metrnl	210029	1424356_a_at	-0.27	0.58473	-0.29	0.545611
Apoe	11816	1432466_a_at	-0.13	0.903292	-1.1	0.228859
Irg1	16365	1427381_at	0.73	0.229769	-0.07	0.916465
Hgf	15234	1458943_at	0.18	0.248076	0.02	0.916277
Adcyap1	11516	1423427_at	-0.04	0.818952	0.13	0.40307
Krt77	406220	1433923_at	-0.04	0.868478	-0.2	0.375136
Smad2	17126	1442062_at	-0.04	0.827903	-0.12	0.476889
Saa4	20211	1419318_at	-0.02	0.951786	0.19	0.364472
Apcs	20219	1419059_at	-0.06	0.681059	-0.07	0.641354
Slit2	20563	1458140_at	0.1	0.631922	0.08	0.694877
Mertk	17289	1422869_at	0.39	0.409899	0.04	0.935061
Saa1	20208	1419075_s_at	0.16	0.401428	-0.01	0.948739
Tek	21687	1418788_at	0.02	0.884313	0.1	0.478777
Nlrp12	378425	1440921_at	0.09	0.574176	-0.04	0.80749
Socs3	12702	1456212_x_at	0.09	0.833372	-0.23	0.551302
Bcr	110279	1455564_at	0.07	0.769561	-0.1	0.661626
Gpx1	14775	1460671_at	-0.14	0.514152	0.02	0.929805
Cd276	102657	1417599_at	0.04	0.895502	-0.14	0.584401
C1qtnf3	81799	1422606_at	0.09	0.604994	0.02	0.905362
Ghsr	208188	1446756_at	0.05	0.762848	0.05	0.786569
Cx3cr1	13051	1450020_at	-0.01	0.968926	-0.14	0.611339
Prtn3	19152	1419669_at	-0.02	0.93796	0.07	0.721762
Nlrp6	101613	1427369_at	-0.01	0.966584	0.05	0.773752
Nt5e	23959	1428547_at	0.12	0.876873	-0.13	0.874039

[truncated: 9 more sheets: S11, S12, S13, S14, S15, S16, S17, S18, S19]
